# Supplementary material for: Association of dietary nutrient intake with type 2 diabetes: A Mendelian randomization study
Source: Medicine (Baltimore). 2024 May 10;103(19):e38090. doi: 10.1097/MD.0000000000038090 (PMC11081547; doi:10.1097/MD.0000000000038090)
Supplement: Supplementary file 2 [file medi-103-e38090-s002.xlsx]

## Sheet: Sheet1
Supplementary Table 2 , Nutrient-associated SNPs are used as genetic tools in Mendelian randomization analyses.(FinnGen)
SNPs	Chr	Pos	Effect allele	Other allele	Beta	SE	P	R2	F
Minerals
calcium
rs11030416	11	28743834	A	G	-0.0654539	0.0136013	1.5e-06	0.000344092	22.3658
rs11088797	21	21726149	A	G	0.03961	0.00849043	3.09999e-06	0.000318076	20.6742
rs117456360	9	22322947	A	G	0.0626521	0.0136422	4.39997e-06	0.000322162	20.9399
rs1219820	10	125445215	T	C	-0.076443	0.015952	1.7e-06	0.000334279	21.7277
rs12618785	2	147053856	G	C	0.0272715	0.00561451	1.2e-06	0.000356696	23.1853
rs1559583	18	70714102	C	T	-0.0307307	0.00658568	3.09999e-06	0.000319175	20.7457
rs1714800	8	3993856	C	G	0.0279524	0.00572153	1e-06	0.000349596	22.7237
rs17712285	18	61755457	G	A	-0.0709393	0.0148038	1.7e-06	0.000333409	21.6711
rs1974821	19	51917735	A	G	0.0356787	0.00754587	2.30001e-06	0.000328548	21.3551
rs2443773	8	109072593	G	T	0.0272002	0.00541645	5.1e-07	0.000369871	24.042
rs35683760	16	82821914	G	A	-0.0310253	0.00644836	1.5e-06	0.000339509	22.0678
rs39308	7	116951671	A	G	0.0297088	0.00617194	1.5e-06	0.000343864	22.3509
rs4535437	5	79242663	G	A	0.0316699	0.00627359	4.49997e-07	0.000371189	24.1277
rs4988235	2	136608646	A	G	0.032361	0.00601303	7.39997e-08	0.000419205	27.2501
rs62347998	5	17168802	T	C	0.0641566	0.0138097	3.40001e-06	0.000333723	21.6916
rs73238581	4	39412384	A	C	-0.0271448	0.00570468	2e-06	0.000334104	21.7163
rs7464794	8	17540356	C	T	-0.0264599	0.0053917	9.20005e-07	0.000350063	22.754
rs753899	15	25947642	C	T	0.0462859	0.00934944	7.39997e-07	0.000358946	23.3316
rs8067154	17	77191158	A	G	-0.0300856	0.00656562	4.60002e-06	0.000309711	20.1303
rs8109178	19	12265133	T	A	0.0389694	0.00834268	2.99999e-06	0.000324017	21.0605
magnesium
rs111419911	20	38900761	G	A	-0.0292815	0.00587917	6.29999e-07	0.000366773	23.8406
rs114575778	4	79596378	A	G	-0.145164	0.0274331	1.2e-07	0.000428716	27.8686
rs114989460	6	46322293	C	T	0.0957603	0.0208955	4.60002e-06	0.000326088	21.1952
rs116028267	5	179052804	G	C	-0.0666131	0.014422	3.89996e-06	0.000322567	20.9662
rs116740989	2	104993244	A	C	0.117547	0.0250756	2.80001e-06	0.000330818	21.5027
rs116979507	11	90779474	T	C	0.063628	0.0138895	4.60002e-06	0.000301035	19.5662
rs1247081	10	30048948	T	G	0.0256696	0.00536614	1.7e-06	0.000329387	21.4096
rs140205161	4	88358683	G	A	0.162252	0.0352098	4.09996e-06	0.0003788	24.6226
rs141237208	20	46626871	C	T	-0.0922394	0.0201764	4.79999e-06	0.000324266	21.0767
rs144862520	7	153872931	T	C	-0.0703248	0.0153669	4.70002e-06	0.000389682	25.3302
rs146963873	16	70945259	A	T	-0.16778	0.0329752	3.59998e-07	0.000442311	28.7528
rs147150587	12	28448965	A	G	0.128307	0.0276315	3.40001e-06	0.000334348	21.7322
rs1559583	18	70714102	C	T	-0.0303381	0.00654176	3.50002e-06	0.000311072	20.2188
rs2745938	1	208139949	T	G	0.0269243	0.00561835	1.6e-06	0.000330922	21.5095
rs4535437	5	79242663	G	A	0.0302082	0.00623112	1.2e-06	0.000337716	21.9512
rs573905	11	118572267	G	A	0.0275402	0.00538992	3.2e-07	0.000375828	24.4294
rs7022555	9	137753121	T	C	-0.120695	0.025269	1.79999e-06	0.000335407	21.801
rs76330086	9	110307810	T	C	-0.101588	0.0221236	4.39997e-06	0.000301055	19.5675
rs77126457	8	136152474	A	G	0.114984	0.0227843	4.49997e-07	0.000375804	24.4278
iron
rs115064104	3	108562548	T	C	0.151269	0.0327424	3.79997e-06	0.000338136	21.9785
rs116863411	20	46633015	T	A	-0.0946561	0.0204154	3.50002e-06	0.000324947	21.121
rs118189684	11	90693179	C	T	0.0593252	0.0120713	8.9e-07	0.000366132	23.7989
rs1370102	10	128317498	A	C	-0.0252135	0.00545817	3.79997e-06	0.00031173	20.2616
rs148244439	5	107434101	T	C	0.0591791	0.0122191	1.29999e-06	0.000347669	22.5984
rs150479966	22	31847323	C	G	0.170181	0.0336231	4.20001e-07	0.000443543	28.8329
rs155599	2	158307375	C	T	0.0302901	0.00594077	3.40001e-07	0.000381455	24.7953
rs17257441	1	117854279	T	C	-0.037713	0.0082347	4.70002e-06	0.000313969	20.4072
rs2225612	20	45557336	A	G	0.0264579	0.00571785	3.69999e-06	0.000318595	20.7079
rs2647238	4	106218428	C	T	-0.0254293	0.00548898	3.59998e-06	0.000313523	20.3782
rs6463742	7	1424928	C	T	0.0261434	0.00555803	2.59998e-06	0.000341385	22.1897
rs9297943	8	87664244	G	T	0.0265312	0.00562917	2.39999e-06	0.000323421	21.0217
copper
rs10014072	4	113948790	G	A	-0.164	0.034	1.13e-06	0.0118566	31.2091
rs1175550	1	3691528	G	A	0.198	0.032	5.03002e-10	0.0133976	35.3204
rs12153606	5	84583769	T	G	-0.159	0.034	2.5e-06	0.00789989	20.7112
rs12582659	12	76064528	C	T	1.262	0.27	2.86003e-06	0.0831985	236.037
rs2769264	1	151344741	G	T	0.313	0.034	2.63027e-20	0.0264671	70.7125
rs3857536	6	66929048	T	C	-0.129	0.028	4.08e-06	0.00823154	21.5879
selenium
rs11948804	5	78803778	T	C	0.236	0.047	3.89996e-07	0.00861633	24.9612
rs12951643	17	46582018	A	G	-0.232	0.047	8.00995e-07	0.00876867	25.4064
rs2631524	16	55217132	G	A	0.15	0.032	1.98002e-06	0.00798406	23.1148
rs6823178	4	56874242	A	G	-0.125	0.026	2.32001e-06	0.00743917	21.5254
rs921943	5	78316476	T	C	0.264	0.03	1.42988e-18	0.0290015	85.78
rs9609603	22	33017869	C	T	0.123	0.027	4e-06	0.00711929	20.5932
zinc
rs10484100	14	86817096	G	A	-0.209	0.045	3.29997e-06	0.00711624	18.642
rs11232535	11	80928809	C	T	0.325	0.065	6.72992e-07	0.0109177	28.7103
rs11763353	7	15630871	G	A	-0.192	0.039	6.90001e-07	0.0102072	26.8227
rs1532423	8	86268313	G	A	-0.178	0.026	6.4003e-12	0.0147842	39.0308
rs2120019	15	75334184	C	T	-0.287	0.033	1.54989e-18	0.027119	72.5028
rs4333127	4	5930033	A	G	0.218	0.047	2.99999e-06	0.00835598	21.917
rs7148590	14	65473196	A	G	-0.14	0.026	1.37e-07	0.00979009	25.7158
Vitamins
carotene
rs116995905	16	48758537	T	C	-0.132301	0.0288061	4.39997e-06	0.000340119	22.1075
rs117731008	22	43746623	A	G	0.0977133	0.0212277	4.20001e-06	0.000315752	20.5231
rs12126792	1	239923493	G	A	-0.134712	0.0280049	1.5e-06	0.000412908	26.8406
rs13295574	9	139014806	A	G	-0.0276722	0.00598182	3.69999e-06	0.00032367	21.0379
rs16898247	8	124357253	A	G	-0.107091	0.0200309	8.99995e-08	0.000426816	27.7451
rs17800766	10	67099770	C	T	-0.121685	0.0254964	1.79999e-06	0.000341655	22.2073
rs1936052	1	112869409	T	C	-0.0361185	0.00766833	2.5e-06	0.000343409	22.3213
rs2998143	10	135051562	G	A	-0.0278722	0.00584016	1.79999e-06	0.00037176	24.1648
rs366337	19	54783923	G	A	0.0543804	0.0112221	1.29999e-06	0.000350356	22.7731
rs3829931	10	8125582	A	T	0.0830829	0.0177899	2.99999e-06	0.000359615	23.3751
rs4771831	13	92025752	A	G	-0.0265212	0.00576207	4.20001e-06	0.000320826	20.853
rs5760695	22	25237108	C	T	0.0468481	0.0100556	3.2e-06	0.000347203	22.5681
rs62417408	6	56842667	G	A	-0.0691153	0.0146553	2.39999e-06	0.000347237	22.5703
rs6596473	5	138710576	C	G	0.0276423	0.00597629	3.69999e-06	0.000320342	20.8215
rs6660246	1	34362545	C	A	-0.0266889	0.00553072	1.40001e-06	0.000352625	22.9206
rs77547747	4	75682041	C	T	-0.055803	0.0118339	2.39999e-06	0.000331545	21.5499
vitamin A
rs117219913	16	61692702	C	T	0.0476864	0.0103813	4.39997e-06	0.000328377	20.691
rs117669768	14	100960862	A	G	0.0789545	0.0147682	8.99995e-08	0.000458485	28.8927
rs12119164	1	95575763	G	A	0.0295741	0.00637063	3.40001e-06	0.000334707	21.0899
rs149577802	3	163575879	T	C	-0.108795	0.0234115	3.40001e-06	0.000352428	22.2069
rs2126371	16	82810664	T	C	-0.0289453	0.00597696	1.29999e-06	0.000363124	22.8811
rs3213829	10	61893898	G	T	0.025976	0.00560984	3.59998e-06	0.000334461	21.0744
rs692790	1	22044929	C	T	0.0404149	0.00838208	1.40001e-06	0.000358936	22.6171
rs74977546	2	72038130	A	G	-0.063514	0.0126784	5.49997e-07	0.000404194	25.47
rs909570	20	7924733	A	G	-0.053135	0.0115717	4.39997e-06	0.000323673	20.3944
vitamin B6
rs10138490	14	80883798	C	T	-0.0534963	0.0114138	2.80001e-06	0.00032555	21.1602
rs12198456	6	120371988	T	C	0.0919531	0.0197234	3.09999e-06	0.000309536	20.1189
rs12226112	11	14163360	T	G	0.0283412	0.00572659	7.49998e-07	0.000361189	23.4775
rs12412051	10	2601269	C	G	0.0708635	0.0149768	2.19999e-06	0.000333286	21.6631
rs141933624	4	91118956	A	G	-0.0897347	0.0192811	3.29997e-06	0.000338389	21.995
rs155599	2	158307375	C	T	0.0342533	0.00598463	1e-08	0.000487806	31.7116
rs183178622	4	103988054	T	C	-0.0989483	0.0206841	1.7e-06	0.000351049	22.8181
rs188211816	1	172810049	A	G	-0.0786243	0.0162809	1.40001e-06	0.000353675	22.9889
rs34938615	14	22113999	G	A	-0.122024	0.0264416	3.89996e-06	0.000334949	21.7713
rs3745438	19	54972918	C	T	-0.071266	0.0155965	4.90004e-06	0.000330797	21.5013
rs3772928	3	115406478	C	T	-0.0292449	0.00553405	1.29999e-07	0.000417904	27.1655
rs67450584	22	44202370	T	C	0.036705	0.00745732	8.60003e-07	0.00035848	23.3013
rs7205927	16	48911591	C	A	-0.0257861	0.00553457	3.2e-06	0.000322145	20.9388
rs74640671	8	21550838	T	C	-0.127176	0.02738	3.40001e-06	0.000350579	22.7876
rs77806858	5	153476869	C	T	-0.0505124	0.0106104	1.89998e-06	0.000333824	21.6981
rs9560457	13	90476979	T	C	0.0255037	0.00553964	4.09996e-06	0.00031327	20.3617
vitamin B12
rs10924919	1	247272298	T	C	-0.0286276	0.0056423	3.89996e-07	0.000391518	25.4496
rs112961770	1	78554861	C	G	-0.0888494	0.0184324	1.40001e-06	0.000354857	23.0657
rs12776611	10	71424622	A	G	-0.0878135	0.0188958	3.40001e-06	0.000333539	21.6796
rs1419875	10	118044136	G	T	-0.0315231	0.00683151	3.89996e-06	0.000318943	20.7306
rs148901823	7	36745068	G	A	-0.0486291	0.0100516	1.29999e-06	0.000350919	22.8097
rs193228340	8	27008230	C	T	0.156303	0.0340106	4.30002e-06	0.000346041	22.4925
rs388561	22	34612149	C	T	0.040271	0.00854945	2.5e-06	0.000340901	22.1583
rs61994378	14	106827305	C	T	0.0934555	0.0197741	2.30001e-06	0.00047209	30.6895
rs67568068	5	160155731	C	T	-0.0317378	0.00664671	1.79999e-06	0.000337384	21.9296
vitamin C
rs114598078	3	81252851	T	C	0.0655782	0.0137636	1.89998e-06	0.000348504	22.6526
rs11650824	17	68115897	A	T	0.0794787	0.0158822	5.60003e-07	0.000427538	27.792
rs17482258	12	26949117	T	C	0.042829	0.00926045	3.69999e-06	0.000327454	21.284
rs1883993	22	26949117	A	G	0.044959	0.00935324	1.5e-06	0.000348936	22.6807
rs4238567	15	33927389	C	T	0.0253068	0.00550812	4.30002e-06	0.000319595	20.7729
rs4481190	3	155038283	C	A	-0.0306375	0.00574377	9.59997e-08	0.000427673	27.8008
rs61868302	10	135260228	T	C	-0.0571013	0.0118391	1.40001e-06	0.000371667	24.1588
rs74978963	7	68166615	T	C	0.150814	0.0310213	1.2e-06	0.000393614	25.5859
rs7626478	3	165589571	A	G	0.0279796	0.00610134	4.49997e-06	0.000315471	20.5048
rs9540734	13	66965411	A	G	-0.0259285	0.00548469	2.30001e-06	0.000335464	21.8048
vitamin D
rs10021179	4	73679878	C	A	-0.0112667	0.00246794	4.9893e-06	4.36111e-05	21.6732
rs10070734	5	87940026	C	T	0.0108306	0.00223738	1.29345e-06	4.84437e-05	24.075
rs10090648	8	21975006	A	G	-0.0148781	0.00312003	1.85533e-06	4.71737e-05	23.4438
rs10171594	2	9912728	G	A	0.01376	0.00270454	3.62368e-07	5.32847e-05	26.4809
rs10176324	2	51789203	G	A	0.0273534	0.00565018	1.29086e-06	4.82451e-05	23.9763
rs10261753	7	94586192	A	C	-0.00954272	0.0020469	3.13091e-06	4.52272e-05	22.4764
rs10277163	7	21569089	G	A	-0.0143336	0.0023507	1.07676e-09	7.80041e-05	38.7667
rs1038165	12	68665940	T	C	0.0115149	0.00205629	2.14541e-08	6.46225e-05	32.1158
rs10438978	18	47158186	C	T	-0.0172243	0.00264437	7.33838e-11	8.74737e-05	43.4733
rs1047891	2	211540507	A	C	-0.0133984	0.00218016	7.96453e-10	7.77451e-05	38.638
rs10500814	11	15761570	C	G	-0.0250007	0.00403545	5.81916e-10	8.23587e-05	40.931
rs10521222	16	51158710	T	C	0.025151	0.00485729	2.24295e-07	5.51918e-05	27.4288
rs10770659	12	20589696	C	G	-0.0102948	0.00220703	3.09336e-06	4.67282e-05	23.2224
rs10822184	10	65337153	C	T	-0.00992013	0.00202916	1.01461e-06	4.91991e-05	24.4504
rs10859995	12	96375682	C	T	-0.0436264	0.00205452	4.60045e-100	0.000927366	461.277
rs10896045	11	65555524	G	A	0.0127838	0.00222949	9.8107e-09	6.81025e-05	33.8455
rs10952882	7	86104736	A	G	0.00980039	0.0020416	1.58391e-06	4.75758e-05	23.6436
rs10998647	10	70977308	G	T	0.0101829	0.00218455	3.14181e-06	4.49878e-05	22.3574
rs11022863	11	13539344	T	C	0.0206842	0.00398264	2.06272e-07	5.59347e-05	27.7979
rs11060406	12	123339117	T	C	-0.0302241	0.00558073	6.10183e-08	6.07881e-05	30.2101
rs11127186	2	28881407	C	T	0.0110334	0.00206649	9.33555e-08	6.08602e-05	30.246
rs111515741	11	14370944	A	G	-0.0487364	0.00779044	3.95185e-10	8.07986e-05	40.1556
rs11207969	1	62911751	G	A	0.0209396	0.00212672	7.1351e-23	0.00019986	99.339
rs11249443	4	70365831	A	G	0.0180251	0.00321537	2.07157e-08	6.60352e-05	32.8179
rs11253209	10	5546697	A	G	0.0120161	0.00247259	1.17541e-06	4.86159e-05	24.1606
rs11264361	1	155289545	G	T	0.0174875	0.00234081	7.97444e-14	0.000115109	57.2094
rs113562411	1	23137144	T	C	-0.0362249	0.00756562	1.68372e-06	4.75284e-05	23.6201
rs1149605	11	76485216	C	T	0.0224664	0.00271557	1.30437e-16	0.000142065	70.6082
rs115288876	1	152000117	A	G	0.0788065	0.00498229	2.3632e-56	0.000514778	255.947
rs11542462	16	82033810	A	G	-0.0247803	0.00298265	9.72076e-17	0.000142077	70.6143
rs11591147	1	55505647	T	G	0.0432011	0.0079385	5.26926e-08	6.09626e-05	30.2969
rs11608208	11	67668918	G	A	0.012136	0.0026103	3.33127e-06	4.52165e-05	22.4711
rs11612530	12	96159659	T	C	0.022809	0.00483367	2.37268e-06	4.58368e-05	22.7794
rs117222427	11	71019165	T	C	0.0193279	0.0037729	3.00995e-07	5.51834e-05	27.4246
rs117226897	20	52757077	T	C	0.0402435	0.00747857	7.40031e-08	5.98025e-05	29.7203
rs117300835	11	15118975	A	G	-0.334985	0.00886005	1e-200	0.00294655	1468.6
rs11745926	5	109145190	C	T	-0.0107295	0.00233867	4.47796e-06	4.33779e-05	21.5573
rs117862422	11	13210063	C	T	-0.0504625	0.00865469	5.52116e-09	7.04543e-05	35.0143
rs11791258	9	107632644	A	G	0.0140808	0.00258052	4.85434e-08	6.12903e-05	30.4597
rs11857175	15	46058456	C	T	0.0205233	0.00447235	4.45533e-06	4.33492e-05	21.5431
rs11865670	16	698590	G	A	0.0100823	0.00213838	2.41813e-06	4.65936e-05	23.1555
rs11880224	19	3664016	G	A	0.0121225	0.00252519	1.58172e-06	4.74992e-05	23.6056
rs11898833	2	174879078	C	T	0.0113507	0.0023439	1.28109e-06	4.8815e-05	24.2595
rs12147536	14	86118014	C	T	-0.0135391	0.00282202	1.60524e-06	4.74641e-05	23.5881
rs12196316	6	22757900	C	T	-0.0140459	0.00223554	3.3207e-10	8.29938e-05	41.2467
rs12307364	12	96382938	T	C	0.0212982	0.00239107	5.22396e-19	0.000164805	81.9126
rs12369406	12	23728161	T	C	0.00981839	0.00209819	2.87634e-06	4.55286e-05	22.6262
rs12403824	1	24609753	G	C	0.0106753	0.00222131	1.54096e-06	4.83813e-05	24.0439
rs1240660	11	116493738	A	G	-0.0100143	0.00202913	8.00369e-07	5.01391e-05	24.9176
rs12411742	10	82042782	A	G	-0.0116916	0.00203745	9.56115e-09	6.81434e-05	33.8658
rs12422983	12	48142636	T	C	0.0141227	0.00291035	1.21865e-06	4.84731e-05	24.0896
rs12462826	19	11955767	A	G	-0.0132119	0.0021149	4.18312e-10	8.13378e-05	40.4236
rs12495284	3	16956737	A	C	0.0299401	0.00651637	4.33581e-06	4.38626e-05	21.7982
rs12501515	4	72592838	A	G	-0.078957	0.00206932	1e-200	0.00301687	1503.75
rs12554549	9	112239077	T	C	0.0194923	0.00424817	4.46673e-06	4.38945e-05	21.8141
rs12582034	12	47148050	A	G	-0.0203623	0.00396878	2.88782e-07	5.42756e-05	26.9734
rs12650627	4	72078571	G	C	0.0250758	0.00483669	2.16586e-07	5.62266e-05	27.943
rs12809972	12	12678351	T	C	0.00972543	0.00212603	4.77474e-06	4.36034e-05	21.6694
rs12816349	12	6709945	A	G	0.0110154	0.00237195	3.41665e-06	4.43963e-05	22.0635
rs12919213	16	71416431	C	T	0.0149491	0.00287483	1.99287e-07	5.65625e-05	28.11
rs13064022	3	187725865	A	G	0.0198928	0.0042223	2.46054e-06	4.5765e-05	22.7437
rs13108245	4	57790205	G	A	-0.0122246	0.00208616	4.63234e-09	7.0877e-05	35.2244
rs13112870	4	71700247	C	T	-0.020585	0.00417284	8.09413e-07	5.08941e-05	25.2928
rs13147721	4	72127321	A	G	-0.0327454	0.00283406	7.02587e-31	0.00027475	136.573
rs13195965	6	17263850	A	G	0.0171607	0.00353798	1.23194e-06	4.84479e-05	24.0771
rs13201062	6	14390681	C	A	-0.0100024	0.00207332	1.40469e-06	4.99851e-05	24.841
rs1321247	6	25662873	T	A	-0.0221847	0.00336578	4.36214e-11	8.98291e-05	44.6441
rs1324190	9	13607506	C	T	-0.0102316	0.00209912	1.09219e-06	4.89068e-05	24.3051
rs13294734	9	80710910	T	C	0.012568	0.00205837	1.02277e-09	7.86149e-05	39.0703
rs13345336	19	51502022	C	T	-0.0432567	0.00863321	5.42888e-07	5.16792e-05	25.683
rs1343776	1	41757718	A	G	0.0180762	0.00245028	1.61659e-13	0.000112626	55.975
rs1354162	3	121954077	T	G	0.0167866	0.00335809	5.767e-07	5.18543e-05	25.77
rs1377528	4	72425266	T	G	0.0306119	0.00591892	2.31761e-07	5.50988e-05	27.3825
rs138335	22	41227086	G	C	-0.0137663	0.00215115	1.55887e-10	8.52232e-05	42.3548
rs1393926	11	16418711	A	G	-0.0123821	0.00269431	4.3143e-06	4.40557e-05	21.8942
rs1395975	4	130965456	A	G	0.00993972	0.00205268	1.28333e-06	4.86383e-05	24.1717
rs139814298	22	50769407	A	G	0.031159	0.00577911	6.98088e-08	6.04622e-05	30.0481
rs142004400	14	50829560	C	A	-0.0310034	0.00559561	3.01328e-08	6.35101e-05	31.563
rs142158911	19	11190534	A	G	0.026284	0.00323446	4.42792e-16	0.000137231	68.2057
rs142985203	11	70427751	A	G	0.0295955	0.00561499	1.35825e-07	5.75411e-05	28.5963
rs1432615	5	127395371	A	G	0.0130785	0.00242975	7.34057e-08	6.02174e-05	29.9265
rs1432902	5	168453187	A	C	-0.020363	0.00425112	1.66759e-06	4.72426e-05	23.478
rs1460665	2	164587447	G	A	-0.0148581	0.00317261	2.8239e-06	4.5208e-05	22.4669
rs148022286	11	14810340	G	A	0.053223	0.00876478	1.26035e-09	7.59764e-05	37.7589
rs1496044	1	152144275	A	G	-0.0169558	0.00294249	8.29297e-09	7.08586e-05	35.2152
rs1548546	19	13111374	A	G	0.0113363	0.00206867	4.25305e-08	6.2281e-05	30.9521
rs1548904	12	372382	C	A	0.00997125	0.00207575	1.55769e-06	4.81069e-05	23.9076
rs1569741	6	126383476	A	G	-0.00993446	0.00205679	1.36474e-06	4.86926e-05	24.1987
rs1664781	5	53276301	A	G	-0.0107366	0.00220016	1.06121e-06	4.90209e-05	24.3618
rs1684600	16	4594671	T	C	-0.0125301	0.00221719	1.59188e-08	6.5777e-05	32.6896
rs16846771	4	72514252	A	G	0.0449162	0.00286509	2.1702e-55	0.000507561	252.357
rs16848096	3	173507058	G	T	0.0174279	0.00357099	1.05867e-06	4.93355e-05	24.5182
rs16848425	4	73515825	T	C	-0.053218	0.00414301	9.14534e-38	0.000339665	168.852
rs16879122	8	32180225	G	A	0.0174073	0.00381214	4.96444e-06	4.29885e-05	21.3638
rs17105586	14	68880701	T	G	-0.00994154	0.0021124	2.52278e-06	4.56497e-05	22.6864
rs17216177	10	101603522	C	T	0.0204399	0.00436812	2.87813e-06	4.5074e-05	22.4002
rs17460167	11	13901821	T	G	-0.0169945	0.00280676	1.40537e-09	7.54659e-05	37.5052
rs17473257	11	14283186	A	G	-0.0611372	0.00780044	4.59092e-15	0.000126704	62.9726
rs17688697	7	40880735	T	G	0.0100104	0.00212459	2.45669e-06	4.60794e-05	22.8999
rs1790309	11	71109015	A	G	-0.0568702	0.00421643	1.84587e-41	0.000374364	186.108
rs1792211	11	71013706	C	T	-0.0223166	0.00317496	2.08113e-12	0.000102033	50.7099
rs1800588	15	58723675	T	C	-0.0305021	0.00246932	4.72607e-35	0.000314011	156.095
rs1800775	16	56995236	A	C	-0.0174191	0.00202945	9.22996e-18	0.000151636	75.3663
rs1858889	7	107117447	C	A	0.0134514	0.00203065	3.4914e-11	9.04678e-05	44.9615
rs188691477	11	14350667	A	T	0.0664413	0.00558802	1.33475e-32	0.000293292	145.792
rs1887407	20	62446569	A	G	0.0244575	0.00420408	5.97145e-09	6.97658e-05	34.6721
rs189172768	11	14199740	T	G	-0.0388159	0.00699953	2.9311e-08	6.39306e-05	31.772
rs189913267	11	14922540	T	C	-0.0455004	0.00803812	1.50869e-08	6.61148e-05	32.8575
rs193261074	1	51583835	T	G	0.0209869	0.00455842	4.14477e-06	4.3772e-05	21.7532
rs1949633	3	153758806	C	T	0.0114162	0.00208637	4.45492e-08	6.22493e-05	30.9364
rs2035816	4	100508556	G	A	0.0214809	0.00366525	4.60946e-09	7.07649e-05	35.1687
rs2037511	18	61366207	A	G	0.0176624	0.00272732	9.41239e-11	8.63464e-05	42.913
rs2069502	12	58144665	T	C	-0.0116626	0.00217233	7.92994e-08	5.95642e-05	29.6018
rs2074735	22	31535872	C	G	0.0292667	0.00412	1.21563e-12	0.000103869	51.6223
rs2157829	17	49728952	G	A	-0.00999309	0.00216568	3.94403e-06	4.42336e-05	21.9826
rs2164560	9	107707353	C	T	-0.011234	0.00220323	3.41633e-07	5.39702e-05	26.8216
rs2186773	11	71235194	C	T	0.101839	0.00514151	2.58285e-87	0.000807663	401.688
rs2271828	11	15261826	A	G	0.0152893	0.00270588	1.60088e-08	6.62402e-05	32.9199
rs2278892	4	72413746	G	C	0.0225926	0.00238137	2.37301e-21	0.000186191	92.5435
rs2290771	17	73844748	G	A	0.0110087	0.00220191	5.74394e-07	5.22999e-05	25.9915
rs2298967	4	3185747	C	T	0.0105623	0.00219031	1.41942e-06	4.80189e-05	23.8639
rs2336865	8	87963480	T	C	-0.0102247	0.00211103	1.27591e-06	4.87355e-05	24.22
rs2351060	11	15665794	G	C	0.0183122	0.00250888	2.90068e-13	0.000109726	54.5339
rs2365518	4	72740803	C	T	-0.0866087	0.00710156	3.27567e-34	0.000306531	152.376
rs2410956	5	106535576	G	T	-0.0119674	0.00256281	3.01766e-06	4.51473e-05	22.4367
rs2494429	1	2339395	G	A	-0.0148459	0.00267333	2.80292e-08	6.42123e-05	31.912
rs2516381	8	143900135	G	A	0.00959384	0.00207078	3.60487e-06	4.54106e-05	22.5676
rs2579309	4	72077830	A	G	0.0239991	0.00405667	3.29929e-09	7.29344e-05	36.247
rs2595644	7	43980540	T	G	-0.0122625	0.00209685	4.9737e-09	7.11995e-05	35.3847
rs2710651	2	63166379	A	G	-0.0115892	0.00203474	1.2288e-08	6.69718e-05	33.2835
rs2756119	14	104001517	A	G	0.0121434	0.0021104	8.71224e-09	6.95848e-05	34.5821
rs2762943	20	52790786	G	T	0.0482547	0.00394822	2.3752e-34	0.000307413	152.814
rs2807834	1	220970593	G	T	-0.0150625	0.00218678	5.65979e-12	9.78861e-05	48.6487
rs2847500	11	120114421	A	G	-0.022548	0.00308665	2.77268e-13	0.000109842	54.5914
rs2849372	18	61013905	A	G	-0.011074	0.00226441	1.00589e-06	4.92672e-05	24.4842
rs2870307	20	52698572	G	A	-0.0127151	0.00204896	5.44829e-10	8.01153e-05	39.816
rs28888131	16	56991624	A	G	0.0149175	0.00260846	1.07221e-08	6.73243e-05	33.4587
rs296381	19	48371102	T	C	-0.0611063	0.00276319	2.29615e-108	0.00100808	501.465
rs2975696	8	10112706	C	A	-0.0106782	0.00227009	2.55264e-06	4.59481e-05	22.8347
rs2977273	1	17537257	A	G	0.0115044	0.00224108	2.84499e-07	5.45467e-05	27.1081
rs3114045	4	100252560	C	T	-0.0221737	0.00298008	1.00207e-13	0.000114013	56.6644
rs317195	11	89087636	C	T	-0.0143651	0.00310265	3.65738e-06	4.5747e-05	22.7348
rs325393	15	100229260	T	G	-0.0136497	0.00227676	2.03226e-09	7.48286e-05	37.1884
rs34177108	16	89893375	A	C	-0.0114967	0.00232075	7.27545e-07	5.15038e-05	25.5958
rs34186890	3	141720712	G	A	-0.0156853	0.00231839	1.3277e-11	9.4586e-05	47.0084
rs34760417	4	72825003	T	C	0.0674365	0.00405919	5.5847e-62	0.000577424	287.113
rs35285316	1	34691983	T	C	0.0144368	0.0027061	9.55939e-08	5.85876e-05	29.1164
rs35491975	1	235106494	T	C	0.0164441	0.00324893	4.16208e-07	5.30514e-05	26.365
rs35535415	14	105606572	C	G	-0.0141286	0.00294034	1.54693e-06	4.7831e-05	23.7705
rs35634730	6	80006768	T	C	0.0149879	0.00299318	5.51887e-07	5.21382e-05	25.9111
rs35645111	3	194356415	T	C	0.0099595	0.00207475	1.58398e-06	4.91653e-05	24.4336
rs35696560	1	21634612	T	C	0.0156617	0.00331427	2.29525e-06	4.63472e-05	23.033
rs35823191	1	17560123	C	T	-0.0232636	0.00214072	1.65272e-27	0.000243594	121.082
rs35962362	19	58330511	G	C	0.0125171	0.0027131	3.95767e-06	4.42938e-05	22.0125
rs3732220	2	234627048	A	G	-0.0478406	0.00363266	1.31341e-39	0.000357016	177.48
rs3768790	2	213920917	A	G	-0.0203172	0.00386727	1.49135e-07	5.71632e-05	28.4085
rs3784441	15	88451765	G	A	0.0129731	0.00244042	1.06123e-07	5.94944e-05	29.5671
rs3788649	22	45734860	C	T	-0.0119946	0.0023321	2.70016e-07	5.66579e-05	28.1574
rs3829251	11	71194559	A	G	-0.114453	0.00298056	1e-200	0.00302636	1508.49
rs3890624	4	166251068	G	A	0.0105348	0.00210798	5.8051e-07	5.28869e-05	26.2832
rs3924150	2	16228604	T	C	0.0112572	0.00206256	4.8177e-08	6.16366e-05	30.6318
rs4327060	16	72807438	T	C	-0.0225975	0.00446411	4.14782e-07	5.27478e-05	26.2141
rs4364259	4	15892159	A	G	0.0172408	0.00256676	1.85524e-11	9.46412e-05	47.0358
rs4441458	2	228293218	C	T	0.0106913	0.00226194	2.28286e-06	4.60413e-05	22.881
rs4504191	3	31532784	T	G	-0.0108836	0.00234092	3.33112e-06	4.56085e-05	22.6659
rs4575545	16	79755446	A	G	-0.0151655	0.00221176	7.04531e-12	9.77732e-05	48.5925
rs4580037	13	55702646	C	A	-0.0135627	0.00225079	1.68306e-09	7.50588e-05	37.3028
rs4715218	6	51110761	G	A	0.0104479	0.00222173	2.56856e-06	4.55431e-05	22.6334
rs4731638	7	129585861	C	T	-0.013639	0.00272893	5.79509e-07	5.1531e-05	25.6093
rs4803055	19	53672037	C	T	-0.0111121	0.00209814	1.18263e-07	5.81135e-05	28.8808
rs4849777	2	120123208	C	A	-0.0125262	0.00252033	6.69376e-07	5.15516e-05	25.6196
rs4860766	4	67471682	G	A	-0.0113219	0.00221635	3.24953e-07	5.39989e-05	26.8359
rs4916928	7	100184	C	A	0.013428	0.00290001	3.65082e-06	4.42762e-05	22.0038
rs4924	16	56396486	T	C	0.0104039	0.00203568	3.20812e-07	5.37685e-05	26.7214
rs4971866	2	49743800	C	G	-0.012965	0.00283922	4.96204e-06	4.32724e-05	21.5049
rs533617	2	21233972	C	T	0.0313426	0.00514609	1.12517e-09	7.63585e-05	37.9488
rs55668940	1	155014426	A	G	-0.0138423	0.00253755	4.89722e-08	6.1537e-05	30.5823
rs562338	2	21288321	G	A	-0.015996	0.00263069	1.19765e-09	7.61076e-05	37.8241
rs56336860	11	14478516	A	G	-0.0534779	0.0053422	1.3712e-23	0.000207897	103.335
rs57631352	19	4338173	G	A	-0.0125522	0.00222071	1.58263e-08	6.59099e-05	32.7557
rs5770794	22	50880781	T	C	-0.0133141	0.00221143	1.738e-09	7.64068e-05	37.9728
rs58387006	2	32579999	C	A	-0.0135724	0.00245712	3.31956e-08	6.3117e-05	31.3676
rs58411334	11	75467350	T	G	0.0258023	0.00348711	1.36867e-13	0.000113068	56.1949
rs59960858	1	24519437	A	C	0.013607	0.00297529	4.80021e-06	4.30552e-05	21.3969
rs6003465	22	23365501	C	T	-0.0109961	0.00216386	3.74068e-07	5.36774e-05	26.6761
rs6013892	20	52724216	A	C	0.030816	0.00400909	1.51147e-14	0.000121838	60.5542
rs60144015	1	41845246	A	C	-0.0129175	0.00204445	2.64381e-10	8.30924e-05	41.2957
rs6091253	20	49647602	G	T	0.0146481	0.00278349	1.42115e-07	5.70562e-05	28.3553
rs6123359	20	52714706	G	A	0.0358006	0.00340344	7.06643e-26	0.000231424	115.032
rs6129648	20	39231118	G	A	0.0140631	0.00210628	2.44287e-11	9.31741e-05	46.3066
rs61698755	17	79257880	C	T	-0.011465	0.0020505	2.25372e-08	6.47754e-05	32.1918
rs61747728	1	179526214	T	C	0.0303061	0.00526894	8.82755e-09	6.81022e-05	33.8453
rs61813875	1	152536650	G	C	0.0821291	0.00658876	1.15824e-35	0.000326532	162.321
rs61881702	11	13650719	T	C	-0.0110101	0.0022431	9.18079e-07	4.96185e-05	24.6588
rs61884030	11	14444543	C	T	0.0644032	0.00295611	3.11889e-105	0.000983234	489.093
rs61891388	11	66079818	G	T	0.0126293	0.00204406	6.46949e-10	7.91103e-05	39.3165
rs62044301	16	65614212	C	G	-0.0109798	0.00215167	3.34464e-07	5.4324e-05	26.9975
rs62166770	2	85834641	G	T	0.011049	0.00226529	1.07421e-06	4.90291e-05	24.3659
rs62319568	4	120362961	G	A	0.0144344	0.00285097	4.12762e-07	5.27929e-05	26.2365
rs6438900	3	125148287	G	C	0.0150486	0.00234031	1.27447e-10	8.62726e-05	42.8764
rs6445969	3	58301336	T	C	-0.012587	0.00221901	1.40838e-08	6.64686e-05	33.0334
rs6486150	11	13883385	A	G	0.0346307	0.00487685	1.23823e-12	0.000103883	51.6296
rs6509695	19	53339237	C	T	-0.0096265	0.00206626	3.17907e-06	4.52869e-05	22.5061
rs6599618	10	125468066	C	T	0.0100481	0.00208636	1.464e-06	4.82773e-05	23.9923
rs6672758	1	230303512	T	C	0.0162478	0.0025554	2.04094e-10	8.44042e-05	41.9477
rs6706116	2	148365842	T	C	0.010184	0.00207749	9.48287e-07	4.94952e-05	24.5976
rs6733029	2	68434157	C	T	-0.00965046	0.00207908	3.45541e-06	4.44592e-05	22.0947
rs6775277	3	189505053	A	G	0.0106288	0.00219386	1.26739e-06	5.0304e-05	24.9995
rs6827519	4	74466409	A	G	0.0142116	0.00203586	2.93833e-12	0.000100922	50.1578
rs6834488	4	88178919	T	C	-0.01445	0.00205911	2.25684e-12	0.000101915	50.651
rs6839980	4	96586836	A	G	-0.0109264	0.00207328	1.36339e-07	5.73281e-05	28.4905
rs6840093	4	66366103	A	G	-0.00970474	0.00204494	2.07754e-06	4.69841e-05	23.3496
rs6871090	5	95133586	C	A	-0.0100724	0.00214779	2.73678e-06	4.62588e-05	22.9891
rs6877237	5	133211782	G	C	-0.0116118	0.00237751	1.03944e-06	4.95987e-05	24.649
rs7018333	8	59402570	G	A	0.0104884	0.00217094	1.35672e-06	4.85234e-05	24.1146
rs7099044	10	10852874	C	A	0.0176727	0.00374325	2.34423e-06	4.63556e-05	23.0372
rs7116978	11	14881771	C	T	-0.0769073	0.00209972	1e-200	0.00275923	1374.98
rs71467497	11	70471414	C	T	-0.0323866	0.00601412	7.24052e-08	6.02558e-05	29.9456
rs7235662	18	2479543	A	G	0.0133492	0.00291131	4.53388e-06	4.4169e-05	21.9505
rs7248342	19	51515549	G	A	0.024389	0.00241231	4.97737e-24	0.000213409	106.075
rs7257685	19	53019134	T	C	0.0123206	0.00226363	5.24336e-08	6.10843e-05	30.3573
rs72645665	4	72703145	A	G	-0.0927879	0.00258424	1e-200	0.00265625	1323.52
rs72680028	8	116608055	A	G	-0.0283536	0.00567105	5.74143e-07	5.1934e-05	25.8096
rs72763703	2	3158131	C	T	-0.0400906	0.00816064	8.98421e-07	4.97512e-05	24.7248
rs729417	11	15615390	A	G	0.0159263	0.00248556	1.47924e-10	8.45121e-05	42.0013
rs73413596	12	111582630	C	T	0.0223468	0.00388928	9.15103e-09	6.84659e-05	34.0261
rs740772	12	3317907	G	A	-0.00980576	0.00210182	3.08056e-06	4.52503e-05	22.4879
rs7412	19	45412079	T	C	0.0311298	0.00371964	5.80898e-17	0.000144167	71.6532
rs742493	6	40998167	C	T	0.0183528	0.00320607	1.03805e-08	6.74534e-05	33.5228
rs745570	17	77781725	G	A	-0.0104688	0.00203074	2.53419e-07	5.47611e-05	27.2147
rs7525580	1	154959882	G	A	-0.028512	0.00599699	1.99044e-06	4.6554e-05	23.1358
rs7568330	2	9975557	G	A	-0.0143613	0.00305701	2.62954e-06	4.55969e-05	22.6601
rs7569755	2	118648261	A	G	0.0136395	0.00225626	1.49242e-09	7.63929e-05	37.9659
rs7579976	2	51172154	C	T	0.01116	0.00213606	1.74562e-07	5.66475e-05	28.1522
rs7580771	2	101428119	T	G	-0.0165625	0.0026652	5.15383e-10	7.95589e-05	39.5395
rs75936148	12	97992555	A	G	-0.0176549	0.00353151	5.75506e-07	5.27227e-05	26.2016
rs7639267	3	52568805	T	G	0.0130804	0.00204499	1.59184e-10	8.43328e-05	41.9122
rs7652808	3	85603643	G	T	-0.0212858	0.00212614	1.35738e-23	0.000206292	102.537
rs77349060	2	240273229	T	C	0.0224791	0.00420974	9.30593e-08	5.88464e-05	29.2451
rs77521820	12	57777712	T	G	0.0208092	0.00398894	1.82108e-07	5.60206e-05	27.8407
rs77532868	10	88081438	T	C	0.0259557	0.00456301	1.28316e-08	6.66057e-05	33.1015
rs77559960	4	30951649	T	G	-0.0130959	0.00253515	2.39497e-07	5.50691e-05	27.3677
rs77653554	3	133071047	G	A	0.0153552	0.0033249	3.86999e-06	4.55188e-05	22.6213
rs776741	7	99279136	G	A	-0.0333402	0.00676855	8.4035e-07	4.99525e-05	24.8248
rs77697233	10	5246125	T	C	0.0155723	0.00281575	3.19418e-08	6.2996e-05	31.3075
rs7780345	7	135137731	C	T	-0.0172268	0.00360918	1.81447e-06	4.72165e-05	23.465
rs77960347	18	47109955	G	A	-0.0525688	0.00905963	6.53221e-09	6.93079e-05	34.4445
rs78008799	11	13115802	G	T	-0.020367	0.0043658	3.0844e-06	4.48531e-05	22.2905
rs78886843	1	152412328	T	C	-0.0250642	0.00396883	2.69724e-10	8.20961e-05	40.8005
rs79027395	11	15150061	C	T	0.0463805	0.00971775	1.81719e-06	4.69179e-05	23.3167
rs7919466	10	106954673	C	G	0.0120345	0.00244128	8.24005e-07	5.03601e-05	25.0274
rs79339154	4	73740406	A	G	0.035636	0.00685169	1.98153e-07	5.60117e-05	27.8362
rs79345587	7	97512847	C	T	0.0165965	0.00363393	4.94504e-06	4.47251e-05	22.2269
rs794000	4	40106154	G	A	-0.0186716	0.00358986	1.97984e-07	5.56877e-05	27.6752
rs8018720	14	39556185	C	G	-0.0344962	0.00266074	1.93508e-38	0.000345912	171.958
rs8026614	15	100051136	T	C	-0.00969757	0.00204366	2.0831e-06	4.68645e-05	23.2901
rs80288366	11	14118289	T	A	-0.04046	0.00837414	1.35478e-06	4.82838e-05	23.9955
rs8053548	16	11889059	C	T	0.0157646	0.00284495	3.00289e-08	6.32072e-05	31.4124
rs8055714	16	12259730	A	T	0.0115467	0.00235537	9.47327e-07	4.99425e-05	24.8199
rs80576	22	36539804	G	A	-0.0128547	0.00272104	2.31031e-06	4.59781e-05	22.8496
rs8063565	16	30883965	C	G	0.011502	0.00229551	5.42475e-07	5.17644e-05	25.7254
rs8093467	18	18805126	C	T	-0.00988628	0.00207359	1.8632e-06	4.88692e-05	24.2864
rs8121940	20	52742306	G	C	-0.0435612	0.00254898	1.77052e-65	0.000601784	299.233
rs838718	2	234296650	A	G	0.00957025	0.00203684	2.61993e-06	4.5743e-05	22.7327
rs9363415	6	62597252	C	T	-0.0109151	0.00203306	7.92593e-08	5.95318e-05	29.5857
rs9375037	6	121856794	C	A	0.0117059	0.00205423	1.20895e-08	6.76289e-05	33.61
rs9472039	6	43344952	T	C	-0.0152795	0.00321907	2.06909e-06	4.63781e-05	23.0484
rs9662877	1	220038323	G	A	0.0110275	0.00233639	2.3595e-06	4.61455e-05	22.9328
rs986649	5	118668050	G	A	0.0128637	0.00217811	3.50728e-09	7.22077e-05	35.8858
rs9892194	17	55825825	G	A	-0.0106024	0.00206168	2.70957e-07	5.49362e-05	27.3017
rs9946771	18	28918628	T	C	-0.0233992	0.00407655	9.47022e-09	6.78285e-05	33.7092
vitamin E
rs111306778	13	97282672	A	G	-0.0479658	0.00957227	5.39995e-07	0.000375427	24.4033
rs12421920	11	13249759	G	A	-0.0434479	0.00938496	3.69999e-06	0.000320139	20.8083
rs12899673	15	92561644	A	G	0.0268951	0.00581803	3.79997e-06	0.000321365	20.888
rs2723979	7	37364666	G	T	-0.0266142	0.00552745	1.5e-06	0.00034422	22.3741
rs35218694	17	14785162	G	A	-0.0741637	0.0153104	1.29999e-06	0.000366004	23.7906
rs4903544	14	77596398	T	C	-0.0295098	0.0060211	9.49992e-07	0.000365992	23.7897
rs536912	1	109514347	A	C	0.0304596	0.00620091	8.99995e-07	0.000360503	23.4328
rs6033	1	169521853	G	A	-0.0516563	0.0105563	9.90011e-07	0.000358831	23.3241
rs71385328	17	51353081	G	A	0.130015	0.0262064	7.00003e-07	0.000377943	24.5669
rs715455	7	32114906	A	C	-0.0398409	0.00860447	3.69999e-06	0.000329266	21.4017
rs79966958	9	37024435	T	C	-0.116527	0.024505	2e-06	0.000340224	22.1142
rs979218	7	9684248	C	A	-0.0430325	0.00922259	3.09999e-06	0.00032749	21.2863
amino acids
Phenylalanine
rs113784136	1	235108578	C	G	0.161865	0.034923	3.83999e-06	0.00117924	25.3388
rs1165191	6	25847847	T	A	-0.055244	0.011577	1.97002e-06	0.00104415	23.681
rs1398015	4	74757236	T	C	0.133271	0.027746	1.69001e-06	0.00164482	35.361
rs143128622	22	38857451	A	C	-0.204093	0.039821	3.23996e-07	0.00167688	32.3055
rs143918413	1	75794095	T	C	0.314255	0.062012	4.38995e-07	0.00171952	36.973
rs144064722	4	73406173	G	A	0.168197	0.032747	3.05999e-07	0.00130578	29.6198
rs17876030	5	176831826	G	C	0.215438	0.047017	4.94003e-06	0.0017377	33.4881
rs182695896	4	74813227	C	A	0.245321	0.040112	1.09001e-09	0.00213523	45.9307
rs2731672	5	176842474	C	T	0.094918	0.011618	3.85035e-16	0.00346651	71.081
rs4253238	4	187148387	T	C	0.067292	0.010053	2.52988e-11	0.00223664	45.8037
rs61943182	12	103331512	G	A	-0.05125	0.011122	4.36004e-06	0.00101926	23.118
rs62274735	3	102150776	C	A	-0.047035	0.010223	4.52002e-06	0.000965834	21.9021
rs74400352	12	16568790	A	G	0.102641	0.019946	2.90998e-07	0.00133168	30.212
rs74819013	9	123068602	A	G	0.096624	0.021093	4.95998e-06	0.00115375	26.1706
rs7757925	6	52716022	A	G	-0.091183	0.017896	3.79997e-07	0.00122899	27.8771
rs78277055	11	57010037	T	C	-0.093711	0.018828	7.01003e-07	0.00115523	26.2032
leucine
rs10276329	7	111553691	C	T	0.053188	0.011535	4.14e-06	0.00112845	25.5351
rs12325419	16	70368909	A	G	-0.082062	0.014985	4.54999e-08	0.00142452	32.0945
rs139795990	4	141730089	T	C	-0.194525	0.040728	1.84999e-06	0.00164771	37.3064
rs17789027	4	89181841	G	A	0.108594	0.009541	6.16027e-30	0.00558076	138.747
rs4689854	4	7759940	T	C	-0.052366	0.010221	3.12997e-07	0.00117235	29.0145
rs571032	13	21552268	T	C	-0.051271	0.01095	2.94002e-06	0.000975124	24.1296
rs66645197	14	63197578	G	A	0.095481	0.020547	3.48001e-06	0.00098054	24.2647
rs72781365	5	99035054	G	C	-0.256043	0.05555	4.18004e-06	0.00122528	26.2679
rs74662114	1	201356393	T	C	-0.117092	0.025256	3.67003e-06	0.00158588	35.8978
rs76168459	10	122165610	T	C	0.184194	0.037496	9.34007e-07	0.00172061	42.6085
rs7655059	4	89149144	G	C	-0.051843	0.011235	4.06996e-06	0.000916087	22.6683
rs77303550	16	72079657	T	C	-0.054979	0.011826	3.45001e-06	0.000943732	23.3558
rs957784	3	144598253	A	G	-0.066444	0.014381	3.96004e-06	0.00118905	29.4306
valine
rs10211524	2	65208074	A	G	0.086403	0.009427	5.23962e-20	0.00361156	90.2392
rs11075764	16	70513384	G	C	-0.057219	0.010883	1.49001e-07	0.00121715	30.3365
rs11625761	14	79567028	T	G	-0.172549	0.033276	2.19999e-07	0.00155578	38.7883
rs117643180	17	7185779	A	C	-0.154216	0.03073	5.30994e-07	0.00116437	29.0185
rs12893897	14	50689506	A	G	0.736142	0.15986	4.18996e-06	0.00325891	44.9239
rs1340028	6	112973949	G	A	-0.051934	0.011281	4.21998e-06	0.000901771	22.4699
rs141437903	5	140688410	C	T	-0.22546	0.046988	1.63001e-06	0.00112092	26.599
rs2072560	11	116661826	C	T	0.104738	0.017688	3.27997e-09	0.00145582	36.2926
rs222856	17	7110413	A	G	-0.172479	0.035405	1.13e-06	0.00115485	27.405
rs28862291	8	68230345	A	G	-0.212639	0.045901	3.67003e-06	0.00167762	32.33
rs330109	6	8546104	C	T	0.047744	0.009928	1.54e-06	0.00107014	24.2871
rs3856113	1	182088066	A	G	-0.047435	0.0098	1.31999e-06	0.000975809	24.3175
rs4455605	5	40148763	G	A	0.045941	0.009685	2.13998e-06	0.00101983	23.1443
rs4689854	4	7759940	T	C	-0.052263	0.010184	2.93002e-07	0.0011688	29.1278
rs68092778	16	89746237	G	A	-0.04777	0.009875	1.33999e-06	0.00101712	25.348
rs74519784	4	132950969	C	T	0.126169	0.026428	1.84001e-06	0.00134147	30.4331
rs74953119	1	75563876	C	A	0.296972	0.060671	1e-06	0.00182413	39.2192
rs7655059	4	89149144	G	C	-0.068459	0.011163	8.91005e-10	0.00159616	39.7998
rs7938191	11	117806283	A	G	0.06919	0.014336	1.41e-06	0.000987663	24.6082
rs9611824	22	42984153	T	C	-0.136501	0.028981	2.52e-06	0.00128318	26.2503
rs9637599	4	89206230	C	A	0.113927	0.009156	1.66994e-35	0.00646566	162.023
isoleucine
rs11075764	16	70513384	G	C	-0.052345	0.010923	1.88001e-06	0.00101813	25.2449
rs115783034	8	52244750	C	T	-0.363497	0.076661	2.41002e-06	0.00126681	27.1162
rs116895323	7	71979173	T	C	0.246472	0.053134	3.97e-06	0.00157809	35.8146
rs147338312	14	87287547	T	C	-0.195824	0.040675	1.69001e-06	0.00132369	30.0319
rs150944423	1	33441358	G	A	-0.047482	0.010286	4.41998e-06	0.000937136	23.2346
rs16935105	10	34422513	C	T	-0.246703	0.051193	1.64999e-06	0.00145932	30.8367
rs1743241	6	118679974	A	G	0.044474	0.009169	1.41e-06	0.000978305	24.2554
rs28862291	8	68230345	A	G	-0.22664	0.046064	9.94008e-07	0.00190216	36.6711
rs4696055	4	174217122	G	A	-0.053565	0.011353	2.69998e-06	0.000969218	24.0337
rs74898104	7	55305717	C	T	0.088724	0.019041	3.58996e-06	0.00100446	24.9035
rs7565108	2	24034560	C	T	-0.062028	0.013141	2.67997e-06	0.000948143	23.5068
unsaturated fatty acid
DHA
rs10484816			A	T	0.2784	0.0549	3.879e-07	0.00358674	31.9073
rs10498565			A	G	-0.9674	0.1936	5.824e-07	0.0484635	451.46
rs10898527			A	C	-0.2292	0.0481	1.887e-06	0.00564736	50.3425
rs12324142			T	G	0.3053	0.0625	1.027e-06	0.00360005	32.0262
rs16935203			C	G	0.1809	0.0381	2.056e-06	0.00274113	24.3642
rs2236709			A	G	-0.0748	0.0159	2.671e-06	0.00207729	18.4514
rs2284869			T	C	0.4408	0.0952	3.605e-06	0.00456942	40.6893
rs2851682			A	G	0.1299	0.0252	2.573e-07	0.00247535	21.9959
DPA
rs3942640			T	C	0.0556	0.012	3.856e-06	0.00128585	11.4125
EPA
rs1191103			C	G	0.2323	0.0411	1.623e-08	0.011853	106.325
rs13218536			T	C	0.4409	0.0955	3.931e-06	0.00840228	75.1089
rs1635485			A	G	-0.3961	0.0822	1.443e-06	0.00898374	80.3538
rs16865821			T	C	0.5704	0.1235	3.837e-06	0.00853937	76.3449
rs6456501			A	G	0.5773	0.1175	9.015e-07	0.0101714	91.0857
rs7281174			A	C	-0.3264	0.0678	1.494e-06	0.00989058	88.5459
rs9556910			T	C	0.6014	0.1073	2.071e-08	0.0131347	117.975
γ-linolenic acid
rs2669956			A	G	0.1746	0.0273	1.658e-10	0.00148615	12.8431
Diho-γ-linolenic acid
rs10003444			A	C	1.2581	0.1843	8.777e-12	0.0375317	336.49
rs10095703			A	G	-0.8547	0.1762	1.227e-06	0.020026	176.335
rs10131927			A	C	-0.9447	0.0619	1.228e-52	0.00409587	35.4886
rs10143644			A	G	1.0654	0.2162	8.304e-07	0.0218069	192.367
rs10158506			A	G	-0.9457	0.1682	1.881e-08	0.0288535	256.375
rs10171477			A	G	0.594	0.1234	1.485e-06	0.0202696	178.525
rs10182816			A	C	-0.9593	0.1991	1.457e-06	0.0117039	102.189
rs10196465			A	G	1.1265	0.241	2.961e-06	0.0186423	163.92
rs1025300			T	G	0.8586	0.1044	1.951e-16	0.00587396	50.9859
rs10474211			T	C	-1.0831	0.1781	1.201e-09	0.0346653	309.868
rs10496398			A	T	-2.009	0.3614	2.718e-08	0.0249461	220.767
rs10508439			A	G	-1.1229	0.1598	2.085e-12	0.0399474	359.05
rs10510002			T	C	3.0385	0.1597	1.072e-80	0.00738303	64.182
rs10510523			A	G	0.4248	0.0716	2.938e-09	0.00995875	86.7985
rs10805631			A	G	1.1081	0.1305	2.044e-17	0.00294339	25.4735
rs10815735			T	C	-1.1497	0.2064	2.548e-08	0.0240975	213.072
rs10836676			A	G	-1.6748	0.2089	1.075e-15	0.0478303	433.46
rs10908262			T	C	0.3285	0.0621	1.245e-07	0.0186952	164.395
rs10967349			T	C	-1.207	0.2599	3.407e-06	0.0179529	157.748
rs10983478			T	C	1.1291	0.2184	2.34e-07	0.0224907	198.537
rs10984088			A	T	-0.6297	0.1092	8.089e-09	0.0258989	229.423
rs10988538			A	G	-1.0717	0.2314	3.615e-06	0.0189075	166.297
rs11041553			A	G	1.1397	0.211	6.574e-08	0.024445	216.221
rs1108458			T	C	0.5276	0.1077	9.616e-07	0.0212245	187.117
rs11101787			A	G	0.3162	0.0691	4.784e-06	0.00513971	44.5796
rs11106908			A	G	-1.028	0.1357	3.623e-14	0.0503127	457.149
rs11108883			T	C	1.8932	0.2931	1.055e-10	0.0385004	345.523
rs11114036			A	G	0.5987	0.1192	5.043e-07	0.0227425	200.812
rs11134006			A	T	-0.3032	0.0655	3.7e-06	0.00840169	73.1124
rs11141907			A	G	-1.2917	0.1651	5.089e-15	0.0470364	425.91
rs11188901			A	T	1.2818	0.155	1.325e-16	0.0584005	535.193
rs11252056			A	G	-0.8241	0.1553	1.113e-07	0.0237471	209.898
rs1141223			T	G	1.3353	0.2424	3.62e-08	0.0237325	209.766
rs11606723			A	G	0.8341	0.1273	5.713e-11	0.0366863	328.622
rs11653725			A	G	-1.266	0.2253	1.93e-08	0.0289047	256.843
rs11661627			A	G	1.076	0.1499	6.945e-13	0.0420452	378.732
rs11664832			C	G	-1.0459	0.1981	1.302e-07	0.0235872	208.451
rs11671899			T	C	-1.2439	0.1996	4.652e-10	0.0315458	281.076
rs11688826			T	G	5.2673	1.1023	1.766e-06	0.188021	1998.12
rs11696443			A	G	0.6564	0.1434	4.728e-06	0.0182936	160.797
rs11698712			T	C	0.494	0.0983	5.071e-07	0.021817	192.458
rs11703395			A	G	-0.2469	0.0434	1.265e-08	0.0231437	204.438
rs11758685			A	G	0.59	0.1267	3.193e-06	0.0188163	165.48
rs11766013			A	C	1.1141	0.2158	2.444e-07	0.0231156	204.184
rs11829391			A	G	-0.6446	0.0989	7.238e-11	0.00165871	14.3368
rs11855383			A	G	1.1167	0.1182	3.495e-21	0.0685838	635.387
rs11877530			A	G	1.7775	0.3222	3.443e-08	0.0232938	205.796
rs11967152			A	C	0.4152	0.0664	4.088e-10	0.00489337	42.4325
rs12129430			A	G	1.0117	0.1312	1.27e-14	0.0504807	458.756
rs12130103			T	G	-1.1187	0.1784	3.626e-10	0.0335776	299.808
rs12150186			T	C	0.7741	0.1226	2.722e-10	0.0352131	314.944
rs12156081			T	C	1.3537	0.2647	3.165e-07	0.0222202	196.095
rs12184979			A	G	1.3069	0.2292	1.188e-08	0.0294604	261.931
rs12209122			T	G	0.9421	0.1661	1.412e-08	0.0282908	251.229
rs12213283			T	C	1.6084	0.3334	1.405e-06	0.021126	186.231
rs12213816			A	G	0.8611	0.1712	4.92e-07	0.0167133	146.671
rs12217582			A	G	-1.5762	0.2497	2.761e-10	0.029143	259.024
rs12242646			T	C	-0.3418	0.0729	2.782e-06	0.0193659	170.408
rs12321433			A	T	-0.3994	0.0667	2.141e-09	0.00334598	28.9694
rs12334645			T	C	-1.398	0.1438	2.479e-22	0.00195343	16.8891
rs12379829			T	C	0.8649	0.1237	2.688e-12	0.0414238	372.892
rs12403937			T	C	-0.5956	0.1245	1.722e-06	0.0201118	177.107
rs12413603			T	C	0.9692	0.171	1.444e-08	0.0257509	228.078
rs12440766			A	C	-0.5412	0.118	4.493e-06	0.00665917	57.8472
rs12493286			T	G	1.2756	0.2487	2.925e-07	0.0213367	188.128
rs12520556			C	G	0.9912	0.1832	6.301e-08	0.0275061	244.064
rs12575408			T	G	-0.3437	0.0504	9.16e-12	0.00187495	16.2094
rs12578238			A	G	-0.4791	0.0639	6.516e-14	0.00255642	22.1158
rs12606313			A	G	-0.9023	0.1801	5.424e-07	0.0218436	192.697
rs12610524			C	G	-0.873	0.1491	4.763e-09	0.0294363	261.71
rs12628792			T	C	0.5765	0.1202	1.636e-06	0.0204032	179.726
rs12635337			C	G	1.6182	0.2688	1.753e-09	0.0327861	292.502
rs12637047			T	C	-0.0603	0.0127	2.018e-06	0.00172354	14.8981
rs12660407			A	C	1.1008	0.1826	1.648e-09	0.0318041	283.453
rs12665167			A	C	-0.9466	0.0912	3.055e-25	0.00143254	12.3791
rs12740120			A	T	0.9171	0.1724	1.031e-07	0.0240374	212.528
rs12769591			A	G	-0.513	0.102	4.906e-07	0.0194838	171.467
rs12778317			C	G	-0.9851	0.2126	3.597e-06	0.0194045	170.755
rs12783387			T	G	-1.4389	0.2225	1.004e-10	0.0353052	315.798
rs12803761			A	G	-1.3221	0.1526	4.585e-18	0.0601076	551.838
rs12818602			T	C	-0.7308	0.1297	1.751e-08	0.0271508	240.822
rs12827411			A	G	0.8368	0.1061	3.199e-15	0.0533913	486.699
rs12873509			A	G	-1.2657	0.2055	7.301e-10	0.0307773	274.01
rs12916035			A	G	0.586	0.1053	2.651e-08	0.0268148	237.76
rs12950361			A	G	0.9686	0.1617	2.081e-09	0.0299048	266.003
rs12975661			T	C	-1.2057	0.1847	6.75e-11	0.0373052	334.38
rs12985477			A	G	-1.408	0.2714	2.129e-07	0.0244301	216.087
rs13037173			T	C	0.8505	0.1331	1.653e-10	0.0344382	307.766
rs13037958			A	G	1.5013	0.312	1.499e-06	0.0166172	145.812
rs13058317			T	G	-1.7459	0.2174	9.682e-16	0.050779	461.613
rs13059553			A	T	-0.8237	0.155	1.081e-07	0.0246394	217.984
rs13068926			A	G	1.1499	0.1649	3.096e-12	0.0436819	394.148
rs13081430			T	C	1.2918	0.2497	2.301e-07	0.0251722	222.82
rs13122094			T	C	0.653	0.1022	1.645e-10	0.0353281	316.01
rs13178241			A	G	0.868	0.0894	2.863e-22	0.00180605	15.6126
rs13216981			A	G	-0.9345	0.1278	2.677e-13	0.0460496	416.544
rs13227401			C	G	0.9163	0.1853	7.633e-07	0.0207278	182.646
rs13237443			A	G	0.7901	0.1724	4.58e-06	0.0179622	157.831
rs13250262			T	C	-0.3411	0.0625	4.923e-08	0.00221246	19.1336
rs13258908			C	G	-1.1421	0.1534	9.571e-14	0.0461129	417.144
rs13266863			A	G	1.4724	0.2929	4.974e-07	0.0237164	209.62
rs1412993			A	C	1.1811	0.2383	7.206e-07	0.0193933	170.654
rs1539454			T	C	-1.5639	0.233	1.927e-11	0.0388195	348.502
rs1543614			A	G	1.3564	0.2321	5.132e-09	0.0255772	226.499
rs164024			T	C	-0.7687	0.1568	9.448e-07	0.0202055	177.949
rs16851412			A	G	-1.1669	0.0839	5.594e-44	0.00407884	35.3405
rs16869015			A	C	0.3105	0.0629	7.916e-07	0.00160609	13.8812
rs16879014			T	C	0.6875	0.0542	6.191e-37	0.015066	131.993
rs16896694			A	G	-0.8637	0.142	1.179e-09	0.0318156	283.558
rs16907001			A	G	-1.2671	0.2103	1.695e-09	0.028955	257.303
rs16938174			C	G	0.7805	0.1117	2.833e-12	0.0416032	374.577
rs16940996			A	G	-0.9147	0.1141	1.069e-15	0.00616849	53.5583
rs16941516			A	G	0.636	0.0514	3.556e-35	0.0109314	95.3691
rs16955257			A	C	0.4093	0.0626	6.031e-11	0.00213062	18.4243
rs16959795			A	G	0.5692	0.0527	3.719e-27	0.00322369	27.9072
rs17009759			A	C	1.3519	0.2321	5.689e-09	0.0272089	241.352
rs17013863			T	G	-1.1467	0.1923	2.461e-09	0.0291243	258.853
rs17077488			A	G	-0.5219	0.0712	2.351e-13	0.00233239	20.1733
rs17110435			C	G	-0.7383	0.1093	1.416e-11	0.03844	344.959
rs17122349			T	C	-0.5303	0.1001	1.159e-07	0.0241707	213.735
rs17159201			A	G	-1.8095	0.3369	7.85e-08	0.016982	149.07
rs17185638			A	G	0.8752	0.1784	9.348e-07	0.0205512	181.057
rs17441700			A	G	0.387	0.0756	3.031e-07	0.0228481	201.766
rs17445364			T	C	0.8403	0.1801	3.064e-06	0.0197686	174.023
rs17473808			C	G	1.1195	0.1825	8.538e-10	0.0355747	318.298
rs17501963			T	G	-1.6489	0.2683	7.934e-10	0.0297431	264.521
rs17504608			T	C	-0.5383	0.087	6.121e-10	0.00299791	25.9467
rs17555255			T	G	0.8904	0.1787	6.261e-07	0.0220421	194.488
rs1763525			A	G	1.093	0.1672	6.205e-11	0.0329819	294.307
rs17637008			A	G	-0.6865	0.1033	3.076e-11	0.0374067	335.325
rs17679032			T	C	-0.6837	0.0856	1.394e-15	0.0526456	479.524
rs17742262			A	G	0.7403	0.1025	5.117e-13	0.0449047	405.701
rs17831525			A	G	1.0504	0.1785	3.998e-09	0.0285288	253.405
rs17855962			T	C	-1.1266	0.2206	3.29e-07	0.0208943	184.145
rs17862330			T	C	1.6017	0.2099	2.327e-14	0.0518012	471.412
rs1860639			C	G	-0.6085	0.1307	3.244e-06	0.0187535	164.917
rs1867704			A	G	-1.0119	0.2024	5.726e-07	0.0210765	185.785
rs1872755			T	G	1.4933	0.2513	2.798e-09	0.0305609	272.023
rs1896430			A	T	-0.6227	0.1227	3.882e-07	0.0224945	198.571
rs1922309			T	C	-3.3119	0.6572	4.668e-07	0.204273	2215.17
rs1950579			T	G	-1.2084	0.2021	2.238e-09	0.031486	280.526
rs1959788			T	C	-1.3163	0.1265	2.422e-25	0.0805111	755.561
rs1989672			C	G	1.1889	0.2344	3.93e-07	0.022713	200.545
rs2032424			T	C	0.7297	0.1541	2.181e-06	0.0192341	169.226
rs206565			T	C	1.3835	0.2058	1.782e-11	0.0378986	339.909
rs2066223			T	C	0.7693	0.1546	6.517e-07	0.0222896	196.722
rs2093861			C	G	-1.6149	0.2585	4.198e-10	0.0413926	372.6
rs214821			T	C	0.7444	0.1516	9.139e-07	0.0204436	180.09
rs2230775			A	C	-1.2118	0.0786	1.214e-53	0.00381303	33.0286
rs2241223			A	G	1.0721	0.1692	2.365e-10	0.0348563	311.637
rs2243108			A	G	1.7718	0.2625	1.487e-11	0.0430231	387.936
rs2245596			A	G	0.5273	0.1112	2.124e-06	0.00821624	71.4853
rs2248101			A	G	-0.5285	0.0476	1.272e-28	0.0176697	155.214
rs2270716			C	G	1.3652	0.2579	1.196e-07	0.114068	1111.03
rs2294281			C	G	-0.6378	0.0584	8.401e-28	0.00629641	54.676
rs2306211			A	G	-0.2628	0.0538	1.053e-06	0.00245486	21.2351
rs2335885			A	T	0.7181	0.1561	4.212e-06	0.0195206	171.797
rs233759			A	G	1.5837	0.2443	9.031e-11	0.0388213	348.519
rs2382959			A	G	1.2583	0.2378	1.211e-07	0.0266876	236.602
rs2420035			T	C	-0.9629	0.2007	1.597e-06	0.0199921	176.031
rs245854			T	G	-0.6648	0.1325	5.197e-07	0.0130599	114.185
rs2465867			A	G	-0.8806	0.1916	4.299e-06	0.00154936	13.3902
rs2482339			T	C	1.1699	0.1838	1.934e-10	0.0340558	304.228
rs2492822			T	C	0.4506	0.0638	1.577e-12	0.00246198	21.2969
rs2517456			A	T	0.407	0.0486	5.78e-17	0.00454103	39.3633
rs253697			A	G	1.1991	0.1387	5.309e-18	0.0615982	566.422
rs2568125			T	C	-1.1914	0.1977	1.668e-09	0.0306064	272.441
rs2615626			A	T	-1.4456	0.2101	5.977e-12	0.0409676	368.611
rs2696095			A	C	-1.2469	0.2197	1.379e-08	0.027123	240.569
rs2782998			A	C	1.5749	0.3008	1.637e-07	0.0236967	209.442
rs279601			C	G	-1.3963	0.2752	3.915e-07	0.0247959	219.404
rs2823913			A	G	1.6462	0.2092	3.596e-15	0.0430127	387.839
rs2826490			T	C	1.0687	0.1972	5.942e-08	0.00569632	49.4352
rs2878808			T	C	0.7683	0.1482	2.155e-07	0.0183583	161.376
rs2893210			T	C	-1.1059	0.2052	7.085e-08	0.00366354	31.7289
rs2899415			C	G	0.5244	0.1117	2.701e-06	0.0172423	151.395
rs2906312			A	C	1.1924	0.1801	3.573e-11	0.0367636	329.341
rs2924343			A	G	-1.2909	0.2465	1.629e-07	0.0231666	204.646
rs2962713			A	G	1.0229	0.1586	1.119e-10	0.0341613	305.204
rs2967872			C	G	0.5805	0.1206	1.48e-06	0.0203083	178.873
rs2978564			A	G	1.2972	0.1795	4.903e-13	0.0458024	414.2
rs3026599			T	C	0.9314	0.1551	1.923e-09	0.0305008	271.471
rs3188114			A	G	0.7817	0.1121	3.151e-12	0.0413904	372.579
rs35130			T	C	-0.9298	0.1404	3.574e-11	0.00979944	85.3962
rs352863			A	G	1.4065	0.1809	7.467e-15	0.0507657	461.484
rs363277			T	C	0.9101	0.1637	2.71e-08	0.0283227	251.52
rs3786733			T	C	-0.3533	0.0626	1.653e-08	0.0217657	191.995
rs3792494			A	G	-1.1443	0.2033	1.828e-08	0.0272091	241.355
rs3813832			T	C	-0.8592	0.1245	5.24e-12	0.040183	361.256
rs3821717			T	G	1.1686	0.1962	2.587e-09	0.0281096	249.573
rs3928919			A	G	1.1344	0.2273	6.014e-07	0.0214377	189.038
rs3936022			T	C	0.7651	0.1508	3.89e-07	0.0230592	203.674
rs3937100			T	C	0.6479	0.1049	6.475e-10	0.0326247	291.012
rs4236676			A	G	0.3646	0.0782	3.14e-06	0.00449425	38.9559
rs4243460			A	C	-0.6609	0.1013	6.853e-11	0.0357889	320.285
rs433409			A	G	-1.2151	0.2108	8.243e-09	0.0266272	236.051
rs4418266			T	C	-0.3163	0.0416	2.816e-14	0.0429131	386.901
rs4496023			A	G	-1.3404	0.2507	8.94e-08	0.0249773	221.051
rs452635			T	C	1.1632	0.2329	5.888e-07	0.0209427	184.58
rs4604732			T	C	-0.0815	0.0171	1.83e-06	0.00195994	16.9456
rs4652975			T	G	1.0465	0.2212	2.239e-06	0.0186748	164.211
rs4690702			A	C	0.9238	0.1908	1.279e-06	0.0207356	182.716
rs4698354			T	C	0.1994	0.0412	1.331e-06	0.00178691	15.4468
rs4738571			T	C	-1.1564	0.2215	1.771e-07	0.0233287	206.111
rs4761413			A	G	-1.4325	0.1137	2.036e-36	0.00205103	17.7347
rs4761743			A	C	1.0427	0.1831	1.227e-08	0.025568	226.415
rs4781685			C	G	-0.1067	0.0125	1.747e-17	0.00549888	47.7122
rs4782160			A	G	-1.4758	0.2276	8.905e-11	0.0324248	289.17
rs4821044			T	C	0.7873	0.1615	1.082e-06	0.021554	190.087
rs4843645			C	G	-1.2074	0.2265	9.822e-08	0.0237121	209.581
rs4845951			T	C	-0.317	0.0657	1.39e-06	0.00688144	59.7914
rs4864716			A	G	0.4882	0.0516	2.993e-21	0.00837981	72.9205
rs4896819			T	G	-0.399	0.057	2.47e-12	0.00414743	35.9372
rs4921595			C	G	-1.444	0.2248	1.327e-10	0.0310425	276.447
rs4936840			A	G	-0.2682	0.0519	2.327e-07	0.00204179	17.6546
rs4941845			A	G	1.0733	0.1722	4.612e-10	0.0311316	277.267
rs4984639			A	G	-1.4383	0.2079	4.584e-12	0.0369016	330.624
rs4985155			A	G	0.222	0.0128	1.562e-67	0.0224917	198.547
rs499991			A	G	1.085	0.2304	2.479e-06	0.0203055	178.848
rs5011160			A	G	-0.289	0.0454	1.886e-10	0.00464077	40.2319
rs5014953			T	C	1.4694	0.2476	2.95e-09	0.0304421	270.932
rs540613			T	C	-0.1222	0.0208	4.346e-09	0.00437367	37.9062
rs5742912			A	G	-0.6805	0.1067	1.771e-10	0.035053	313.46
rs5762987			A	G	-1.1297	0.2082	5.737e-08	0.0252692	223.701
rs596925			C	G	-1.3952	0.2675	1.834e-07	0.023988	212.08
rs6083308			T	G	1.0582	0.0639	1.115e-61	0.0385067	345.581
rs6085153			T	G	-1.0157	0.1802	1.742e-08	0.0276792	245.643
rs6097110			A	T	-0.838	0.1801	3.279e-06	0.0184313	162.03
rs6122806			A	C	-0.4489	0.0586	1.777e-14	0.00591556	51.3491
rs6469107			A	T	-1.8767	0.3138	2.216e-09	0.0371354	332.8
rs6489366			T	C	-0.8514	0.1158	1.97e-13	0.0458571	414.718
rs6542184			T	G	1.2502	0.2284	4.436e-08	0.025423	225.098
rs6596990			A	G	1.0935	0.1717	1.886e-10	0.0295199	262.475
rs6733509			T	C	1.1915	0.2035	4.786e-09	0.0295001	262.294
rs6739420			C	G	-0.4195	0.0534	4.213e-15	0.00115764	10.0008
rs6742507			A	G	1.1817	0.1741	1.144e-11	0.0396376	356.15
rs6763739			A	G	1.398	0.2351	2.728e-09	0.028326	251.55
rs6823801			T	C	0.8379	0.1255	2.416e-11	0.0370213	331.738
rs6848967			T	C	-1.4577	0.3121	3.01e-06	0.0173527	152.38
rs6852711			A	C	1.3265	0.1768	6.205e-14	0.0451549	408.068
rs6947294			A	G	-1.3347	0.2595	2.69e-07	0.0212488	187.337
rs6954441			T	C	1.2349	0.1802	7.215e-12	0.039728	356.996
rs7000679			T	C	0.566	0.1189	1.935e-06	0.0171956	150.977
rs7008408			A	G	-1.1835	0.1694	2.82e-12	0.0386698	347.104
rs7074082			A	G	0.8591	0.1801	1.845e-06	0.0203762	179.483
rs709943			A	G	-0.5625	0.1149	9.905e-07	0.0213732	188.458
rs7124138			C	G	-0.6412	0.1044	8.266e-10	0.0285362	253.472
rs719370			T	C	-0.5243	0.0529	3.766e-23	0.0028984	25.083
rs7197233			A	C	-0.2925	0.0509	9.163e-09	0.0238378	210.719
rs7214558			A	G	0.9312	0.1501	5.575e-10	0.0338251	302.095
rs7246690			A	G	1.0432	0.1373	2.945e-14	0.0491165	445.718
rs7269297			T	G	-1.312	0.2239	4.672e-09	0.0347572	310.72
rs7308373			A	G	1.2683	0.1815	2.783e-12	0.0419061	377.424
rs7329626			A	G	1.1193	0.165	1.185e-11	0.040419	363.466
rs7335778			T	C	-1.7832	0.204	2.325e-18	0.0598423	549.247
rs7337027			A	G	1.5154	0.3009	4.765e-07	0.0187536	164.917
rs7359123			A	G	1.0241	0.188	5.113e-08	0.0256872	227.499
rs7456249			T	C	-0.7355	0.1582	3.314e-06	0.0197494	173.851
rs7534415			A	G	0.9276	0.1745	1.061e-07	0.0240895	213
rs7546429			A	G	0.7044	0.0668	5.178e-26	0.0159118	139.523
rs7547895			T	C	-1.0672	0.1808	3.605e-09	0.0292269	259.791
rs7583482			T	C	0.3492	0.0426	2.341e-16	0.00315299	27.2932
rs7613983			A	G	-0.3351	0.0701	1.776e-06	0.00215733	18.6559
rs7623696			A	T	-1.1792	0.1991	3.174e-09	0.0305267	271.71
rs7681753			C	G	-0.3344	0.0673	6.714e-07	0.0022141	19.1479
rs771009			A	G	1.0569	0.1425	1.199e-13	0.0431443	389.078
rs7733030			T	C	-1.2532	0.2359	1.079e-07	0.0236903	209.384
rs7802413			T	C	1.0528	0.1384	2.855e-14	0.0462116	418.08
rs781980			T	C	1.0903	0.2385	4.829e-06	0.0176976	155.464
rs7868053			A	G	1.3122	0.2014	7.203e-11	0.0371276	332.727
rs7902643			A	C	-0.9693	0.2008	1.389e-06	0.00168965	14.6047
rs7927573			T	G	1.1038	0.2248	9.091e-07	0.0210153	185.234
rs7970058			A	G	0.2894	0.0552	1.572e-07	0.00188778	16.3205
rs7989741			T	G	1.4928	0.2633	1.435e-08	0.033615	300.154
rs8045366			T	C	1.0047	0.1502	2.232e-11	0.0378234	339.208
rs8045438			A	G	1.4744	0.1973	7.891e-14	0.0519708	473.04
rs809114			A	G	1.0054	0.1755	1.015e-08	0.0275139	244.134
rs8136320			A	G	0.9172	0.1934	2.116e-06	0.0206044	181.536
rs8142248			T	G	0.6526	0.1386	2.474e-06	0.0191402	168.384
rs879486			T	C	0.0714	0.0131	4.838e-08	0.00227808	19.7025
rs886742			C	G	-0.6795	0.0994	8.003e-12	0.0394327	354.233
rs9298115			A	G	0.6392	0.1137	1.895e-08	0.0237023	209.493
rs930055			T	C	1.1651	0.2505	3.29e-06	0.0207439	182.791
rs930786			T	C	0.8707	0.1102	2.767e-15	0.00664209	57.6978
rs9347288			T	G	-1.3556	0.2399	1.589e-08	0.02772	246.016
rs9356335			A	G	0.2736	0.0471	6.449e-09	0.00300622	26.0189
rs9409919			A	G	1.0274	0.1593	1.131e-10	0.0377228	338.27
rs9476059			A	G	-0.0919	0.0199	3.942e-06	0.00211681	18.3047
rs9484984			T	C	1.3894	0.1097	9.143e-37	0.0241702	213.731
rs948500			C	G	-0.6755	0.1308	2.425e-07	0.0228511	201.793
rs9514206			T	G	1.2127	0.195	4.994e-10	0.0317105	282.591
rs9523363			A	G	-0.7896	0.1366	7.465e-09	0.0294456	261.795
rs9524138			T	G	-0.8466	0.1557	5.369e-08	0.0260285	230.602
rs9528178			A	G	-1.3649	0.1648	1.189e-16	0.0568564	520.19
rs955651			T	C	-0.5248	0.0743	1.57e-12	0.00246758	21.3454
rs9600826			T	C	-0.9853	0.1974	5.982e-07	0.0216925	191.335
rs9607626			A	G	0.8481	0.1627	1.85e-07	0.0225092	198.705
rs9610576			A	G	0.6755	0.1183	1.131e-08	0.0274136	243.22
rs9815690			A	G	0.9237	0.1575	4.542e-09	0.0285164	253.291
rs9834290			A	G	-0.4043	0.0514	3.522e-15	0.00362046	31.3545
rs9838653			T	C	1.4062	0.2279	6.772e-10	0.0294385	261.73
rs996128			T	C	0.8608	0.1154	8.652e-14	0.0457663	413.858
rs9969713			A	G	-0.2092	0.0456	4.482e-06	0.00247298	21.3923
rs9984109			A	C	-0.8359	0.1574	1.1e-07	0.0229478	202.667
rs9996418			T	C	1.2854	0.2159	2.639e-09	0.0307704	273.947
Arachidonic acid
rs10026364			T	C	-1.8605	0.1813	1.056e-24	102.587	1001.78
rs10040997			A	G	2.1938	0.1475	4.9e-50	160.44	1001.78
rs10488885			T	C	2.2838	0.3908	5.096e-09	1733.2	1001.78
rs10517260			A	G	1.9895	0.3803	1.681e-07	1603.15	1001.78
rs10788947			A	G	0.5477	0.0805	1.01e-11	243.73	1001.78
rs10798816			A	G	-1.0256	0.1453	1.685e-12	102.285	1001.78
rs10819512			A	C	-1.4298	0.152	5.033e-21	31.8414	1001.78
rs10830946			A	G	-3.8931	0.1886	1.06e-94	381.863	1001.78
rs10938476			T	C	1.6424	0.2322	1.524e-12	175.091	1001.78
rs10986188			T	C	-4.2562	0.4029	4.414e-26	495.113	1001.78
rs11107024			A	T	-2.6176	0.4528	7.429e-09	1773.53	1001.78
rs11114113			A	C	-1.7944	0.3696	1.202e-06	783.655	1001.78
rs11147144			A	C	0.8943	0.1269	1.853e-12	162.607	1001.78
rs11151644			A	G	-1.7794	0.3679	1.32e-06	644.617	1001.78
rs11175906			T	C	0.7366	0.154	1.728e-06	68.3949	1001.78
rs11254310			T	C	2.2213	0.4461	6.368e-07	1835.27	1001.78
rs1147324			A	G	-1.0992	0.228	1.432e-06	420.197	1001.78
rs1148304			T	C	2.766	0.5189	9.791e-08	1469.12	1001.78
rs11578575			T	C	2.5538	0.3582	1.001e-12	3408.28	1001.78
rs11633382			A	G	-1.6461	0.3147	1.686e-07	1517.24	1001.78
rs11726352			A	G	2.6898	0.4275	3.143e-10	2230.12	1001.78
rs11745550			T	G	-3.103	0.5478	1.476e-08	1421.65	1001.78
rs11752402			T	C	1.7273	0.1623	1.952e-26	114.53	1001.78
rs11755506			A	C	0.7499	0.1412	1.095e-07	158.471	1001.78
rs11755611			A	C	3.5599	0.7572	2.585e-06	1566.74	1001.78
rs11764351			C	G	2.1826	0.4385	6.444e-07	1048.09	1001.78
rs11824358			T	C	-1.1131	0.1622	6.712e-12	17.1263	1001.78
rs11833369			T	C	1.8228	0.128	5.438e-46	28.7519	1001.78
rs11833887			T	G	2.6694	0.5022	1.066e-07	175.419	1001.78
rs11848952			T	C	-2.5265	0.5017	4.766e-07	366.305	1001.78
rs11894978			A	G	-0.7016	0.1242	1.637e-08	56.9088	1001.78
rs11917725			A	G	-1.2916	0.1834	1.899e-12	17.2984	1001.78
rs11927316			A	T	0.7118	0.1301	4.517e-08	152.133	1001.78
rs11958171			T	C	3.155	0.5013	3.104e-10	1862.95	1001.78
rs12037648			T	G	2.3358	0.2502	9.948e-21	153.082	1001.78
rs12042183			T	C	-1.1595	0.2446	2.134e-06	74.6502	1001.78
rs12102264			A	G	-3.205	0.5993	8.877e-08	217.838	1001.78
rs12209128			T	G	-0.1489	0.0317	2.638e-06	90.9864	1001.78
rs12238732			T	C	1.8736	0.2621	8.79e-13	30.3825	1001.78
rs12273986			A	G	-1.5914	0.3429	3.454e-06	146.192	1001.78
rs12416578			T	C	-0.9577	0.1242	1.277e-14	167.653	1001.78
rs12442051			C	G	3.9272	0.8211	1.731e-06	1107.06	1001.78
rs12456907			A	C	2.3742	0.2875	1.489e-16	4460.39	1001.78
rs12471016			T	C	-0.2494	0.054	3.836e-06	84.939	1001.78
rs12484368			T	C	-2.5923	0.4784	5.994e-08	1462.21	1001.78
rs12523734			C	G	-9.893	1.6266	1.186e-09	172.261	1001.78
rs12623171			T	C	3.1981	0.4539	1.846e-12	2356.81	1001.78
rs12624970			T	C	2.8459	0.5409	1.429e-07	1609.34	1001.78
rs12637133			A	G	1.4169	0.3002	2.362e-06	1133.28	1001.78
rs12743474			T	C	2.0374	0.4375	3.214e-06	1037.52	1001.78
rs12747494			T	C	-2.6379	0.4088	1.096e-10	1841.28	1001.78
rs12796887			A	G	-1.8843	0.331	1.256e-08	1459.06	1001.78
rs12888839			T	C	-2.0949	0.3542	3.322e-09	336.937	1001.78
rs12894905			A	C	-0.9243	0.1105	5.913e-17	267.221	1001.78
rs12940929			T	C	-2.3979	0.4798	5.806e-07	1246.61	1001.78
rs12955978			T	C	2.4343	0.4047	1.794e-09	2223.96	1001.78
rs12967764			T	C	-2.7191	0.5437	5.696e-07	972.928	1001.78
rs13128117			A	G	2.1889	0.1878	2.23e-31	49.8696	1001.78
rs13178241			A	G	1.8773	0.2001	6.549e-21	204.797	1001.78
rs13191761			A	G	-3.6233	0.5738	2.707e-10	1602.14	1001.78
rs13258178			T	C	2.4296	0.5147	2.351e-06	941.091	1001.78
rs13268288			C	G	-3.1619	0.5109	6.048e-10	2077.39	1001.78
rs13314643			T	C	1.4368	0.1531	6.322e-21	459.536	1001.78
rs13325952			T	C	3.6538	0.6004	1.159e-09	212.269	1001.78
rs13337196			T	G	-1.1316	0.245	3.86e-06	183.55	1001.78
rs13381393			T	C	-1.8757	0.2171	5.671e-18	54.9446	1001.78
rs13386900			A	G	1.7477	0.2116	1.442e-16	58.3128	1001.78
rs1381299			A	G	3.0135	0.6039	6.035e-07	1166.45	1001.78
rs1432985			A	G	-2.1319	0.35	1.116e-09	1915.43	1001.78
rs1467706			A	G	1.6146	0.3117	2.215e-07	1079.43	1001.78
rs16829840			T	C	0.4568	0.082	2.531e-08	51.7684	1001.78
rs16851412			A	G	1.5096	0.1969	1.753e-14	115.243	1001.78
rs16932446			A	G	2.0161	0.3972	3.867e-07	1365.61	1001.78
rs16940996			A	G	2.2411	0.228	8.406e-23	579.05	1001.78
rs16943026			T	G	4.1007	0.5755	1.038e-12	1221.19	1001.78
rs16951711			T	C	-1.8041	0.1274	1.56e-45	805.99	1001.78
rs16959795			A	G	1.8769	0.1325	1.415e-45	352.374	1001.78
rs16974991			A	G	-1.4186	0.1665	1.567e-17	376.589	1001.78
rs16985879			T	C	1.1057	0.1172	3.99e-21	192.379	1001.78
rs17013863			T	G	2.1143	0.4627	4.884e-06	920.469	1001.78
rs17028275			A	G	1.5402	0.3151	1.019e-06	217.108	1001.78
rs17060495			A	G	1.5131	0.1856	3.601e-16	23.758	1001.78
rs17067317			A	T	-0.9509	0.2027	2.706e-06	131.968	1001.78
rs17077488			A	G	-1.1587	0.1754	4e-11	105.061	1001.78
rs17087605			T	C	-0.668	0.1353	7.953e-07	87.6716	1001.78
rs17118690			A	G	0.9163	0.1751	1.669e-07	150.281	1001.78
rs17281228			T	C	3.6993	0.7112	1.974e-07	1818.3	1001.78
rs1741			C	G	-0.2008	0.0314	1.639e-10	150.877	1001.78
rs17450808			T	C	1.2737	0.2746	3.499e-06	87.4007	1001.78
rs17568699			A	G	-1.9544	0.1217	4.993e-58	46.3595	1001.78
rs17811780			T	G	-0.6849	0.12	1.16e-08	152.771	1001.78
rs17867555			A	G	2.2292	0.4712	2.237e-06	1099.08	1001.78
rs1887892			A	G	1.3085	0.1711	2.078e-14	14.7923	1001.78
rs1918066			A	G	1.5096	0.3142	1.555e-06	540.299	1001.78
rs2055412			A	C	3.471	0.6077	1.121e-08	256.618	1001.78
rs2172844			A	G	2.8731	0.5451	1.361e-07	1227.28	1001.78
rs2192242			A	G	1.888	0.2965	1.931e-10	376.553	1001.78
rs2269928			T	G	1.4201	0.0458	1e-200	17767.5	1001.78
rs2271056			A	G	1.2233	0.2552	1.643e-06	1181.4	1001.78
rs2291953			T	G	3.0067	0.6013	5.721e-07	1445.57	1001.78
rs2294281			C	G	-1.039	0.1207	7.583e-18	247.777	1001.78
rs2431386			A	G	2.0726	0.4469	3.527e-06	836.99	1001.78
rs247762			T	C	-2.9138	0.6328	4.129e-06	1117.78	1001.78
rs2493965			T	C	-1.3244	0.285	3.374e-06	18.1901	1001.78
rs250595			A	G	-0.3649	0.0774	2.446e-06	161.609	1001.78
rs2521572			T	G	-0.9024	0.0801	2e-29	778.592	1001.78
rs259912			C	G	2.7215	0.5753	2.243e-06	1214.55	1001.78
rs2653765			A	C	-1.2721	0.1353	5.467e-21	385.719	1001.78
rs2681766			A	G	2.7368	0.4854	1.718e-08	2452.74	1001.78
rs2696414			T	C	2.7481	0.5328	2.502e-07	1446.99	1001.78
rs274557			T	C	0.1412	0.0304	3.506e-06	83.4331	1001.78
rs279412			T	C	-3.6876	0.1524	2.67e-129	681.863	1001.78
rs279902			A	T	-2.5439	0.5496	3.685e-06	1253.79	1001.78
rs2826490			T	C	-2.4202	0.2292	4.614e-26	112.521	1001.78
rs2903922			A	T	-0.2327	0.0338	5.696e-12	188.969	1001.78
rs2965338			C	G	-2.0196	0.3905	2.319e-07	1361.98	1001.78
rs2967872			C	G	1.6717	0.2987	2.196e-08	1786.96	1001.78
rs2978332			T	C	-1.0233	0.2171	2.429e-06	262.477	1001.78
rs3088245			A	G	-3.9549	0.667	3.034e-09	2441.32	1001.78
rs340480			A	G	-2.9146	0.3928	1.167e-13	3938.78	1001.78
rs3850126			T	C	-2.6988	0.5605	1.474e-06	1321.23	1001.78
rs4072288			A	G	-2.1978	0.4022	4.638e-08	1895	1001.78
rs4245549			A	C	-0.5653	0.1148	8.398e-07	106.751	1001.78
rs4313591			T	C	0.2261	0.0311	3.834e-13	214.098	1001.78
rs4317130			A	G	-2.8726	0.5866	9.722e-07	1208.53	1001.78
rs4359352			A	C	2.4548	0.3579	6.968e-12	3729.54	1001.78
rs4420204			T	C	-2.8654	0.5733	5.801e-07	1577.01	1001.78
rs4601102			T	C	2.1668	0.4504	1.503e-06	1070.99	1001.78
rs4614987			T	C	-2.0954	0.2545	1.837e-16	91.7866	1001.78
rs4615171			A	G	3.2508	0.6092	9.498e-08	1661.87	1001.78
rs4698354			T	C	-0.5425	0.1014	8.731e-08	113.174	1001.78
rs472031			A	G	0.5097	0.047	2.343e-27	420.943	1001.78
rs4818759			T	C	16.8383	1.5952	4.793e-26	1768.21	1001.78
rs487023			T	C	-2.607	0.1834	7.359e-46	155.019	1001.78
rs4931549			T	C	-6.0398	0.9799	7.108e-10	394.779	1001.78
rs570426			T	C	1.88	0.3386	2.83e-08	1531.62	1001.78
rs5745104			T	C	4.676	0.4948	3.373e-21	1151.7	1001.78
rs5760801			A	C	1.248	0.2505	6.268e-07	1194.78	1001.78
rs582918			A	G	-1.174	0.2348	5.728e-07	1285.92	1001.78
rs6060682			A	G	-1.7306	0.238	3.554e-13	51.9465	1001.78
rs6064615			A	G	-2.3066	0.4847	1.951e-06	1118.2	1001.78
rs6456902			A	G	-1.5032	0.1048	1.294e-46	86.461	1001.78
rs6509799			A	G	-0.7099	0.1523	3.139e-06	1222.54	1001.78
rs6658106			A	G	-2.6066	0.3371	1.047e-14	228.247	1001.78
rs6750701			A	G	1.4824	0.1599	1.807e-20	319.865	1001.78
rs6948190			A	G	1.0182	0.2153	2.264e-06	436.732	1001.78
rs7080747			T	C	-1.1596	0.1596	3.776e-13	248.039	1001.78
rs7226534			T	C	3.5001	0.6074	8.288e-09	261.069	1001.78
rs7231821			A	T	-0.8241	0.1295	1.993e-10	176.719	1001.78
rs723909			T	G	-2.2145	0.4775	3.525e-06	1051.49	1001.78
rs727887			A	G	-1.5501	0.156	2.901e-23	16.6124	1001.78
rs7292052			A	G	-25.7982	3.224	1.224e-15	9817.89	1001.78
rs7456249			T	C	-2.6799	0.4138	9.399e-11	3044.64	1001.78
rs7546429			A	G	2.7454	0.1467	3.981e-78	4769.51	1001.78
rs764532			A	T	-1.6363	0.3433	1.873e-06	1168.99	1001.78
rs7690731			A	G	-21.0597	3.0512	5.126e-12	3127.56	1001.78
rs7778698			A	C	-0.6906	0.1109	4.716e-10	161.936	1001.78
rs781980			T	C	6.7146	0.5154	8.55e-39	1144.15	1001.78
rs7874929			A	G	2.0853	0.3845	5.853e-08	1437.66	1001.78
rs7904736			A	G	-4.6581	0.8122	9.75e-09	515.195	1001.78
rs7916429			C	G	-0.5076	0.0893	1.322e-08	186.1	1001.78
rs7933136			A	G	-12.2816	1.3573	1.445e-19	2307.97	1001.78
rs7944754			A	G	-1.1652	0.223	1.748e-07	77.7617	1001.78
rs7945671			A	C	-3.1588	0.6224	3.872e-07	1458.86	1001.78
rs7970058			A	G	-0.8683	0.1117	7.679e-15	133.395	1001.78
rs890455			T	G	1.8507	0.3167	5.117e-09	1697.33	1001.78
rs917801			T	C	-2.5434	0.4917	2.307e-07	205.364	1001.78
rs930786			T	C	-2.7237	0.2579	4.451e-26	732.234	1001.78
rs9341195			A	G	2.0533	0.3843	9.138e-08	1668.5	1001.78
rs9356335			A	G	-1.1577	0.0984	6.058e-32	518.179	1001.78
rs9375065			A	T	8.384	0.6166	4.204e-42	379.832	1001.78
rs9394931			T	C	-0.152	0.0322	2.298e-06	97.5794	1001.78
rs9478412			T	G	-2.9299	0.5438	7.139e-08	1380.74	1001.78
rs9524584			T	C	-2.3648	0.4911	1.468e-06	1014.97	1001.78
rs957129			T	C	-2.508	0.2065	6.178e-34	98.7274	1001.78
rs981482			T	C	2.607	0.5651	3.957e-06	1311.16	1001.78
rs9815690			A	G	-1.5132	0.3157	1.637e-06	1079.5	1001.78
rs9816682			A	G	2.0088	0.4153	1.32e-06	946.372	1001.78
rs9834290			A	G	0.7269	0.1356	8.258e-08	104.008	1001.78
Linoleic acid
rs10000493			T	C	13.3527	2.8472	2.735e-06	4072.69	3820.36
rs10022343			T	C	-4.3442	0.9102	1.816e-06	373.354	3820.36
rs10026364			T	C	3.3474	0.2528	5.002e-40	217.845	3820.36
rs10040997			A	G	-3.4046	0.2149	1.576e-56	246.616	3820.36
rs10072644			T	C	1.0706	0.1901	1.795e-08	234.956	3820.36
rs10119156			A	G	5.3024	0.8779	1.542e-09	3832.89	3820.36
rs10131927			A	C	1.3179	0.2063	1.669e-10	78.4383	3820.36
rs10189621			T	G	2.3755	0.1692	9.031e-45	1409.53	3820.36
rs10197228			A	C	-2.6865	0.5538	1.23e-06	1998.12	3820.36
rs10454501			T	C	-3.7487	0.6689	2.093e-08	4365.73	3820.36
rs10474568			T	G	3.0814	0.5326	7.224e-09	4803.62	3820.36
rs10510002			T	C	-7.5593	0.8561	1.047e-18	634.857	3820.36
rs10519363			A	G	2.8601	0.5984	1.758e-06	2609.55	3820.36
rs10752382			A	C	2.5711	0.4706	4.672e-08	4516.52	3820.36
rs10757497			T	C	3.9375	0.6527	1.616e-09	4887.07	3820.36
rs10845085			T	C	5.7274	0.8612	2.92e-11	7620.36	3820.36
rs10896954			T	G	1.0805	0.2106	2.899e-07	276.943	3820.36
rs10938476			T	C	-2.2598	0.3424	4.138e-11	253.3	3820.36
rs11021592			A	G	4.6711	0.7857	2.757e-09	4927.59	3820.36
rs11032599			T	G	3.0032	0.5903	3.632e-07	3024.19	3820.36
rs11147144			A	C	-1.1193	0.1696	4.118e-11	250.755	3820.36
rs11231879			A	G	-3.1191	0.4989	4.041e-10	6309.59	3820.36
rs1136001			T	G	0.3521	0.0439	9.86e-16	482.736	3820.36
rs11465506			A	G	2.4006	0.5178	3.542e-06	2283.86	3820.36
rs11572012			A	C	-3.5284	0.6824	2.331e-07	242.721	3820.36
rs11580468			T	C	3.2704	0.5891	2.835e-08	4757.57	3820.36
rs11637137			T	C	3.0736	0.5715	7.51e-08	2958.25	3820.36
rs11662490			T	C	-1.942	0.3436	1.585e-08	4295.91	3820.36
rs11753210			T	C	-3.5888	0.7456	1.484e-06	9429.85	3820.36
rs11755506			A	C	-1.7756	0.1899	8.741e-21	784.745	3820.36
rs11829391			A	G	1.5504	0.3203	1.294e-06	181.346	3820.36
rs11833887			T	G	6.8594	0.9672	1.323e-12	2119.64	3820.36
rs11887884			T	C	5.488	0.4753	7.624e-31	212.957	3820.36
rs11927316			A	T	-0.9433	0.1882	5.416e-07	206.343	3820.36
rs11931813			T	C	2.9704	0.6342	2.818e-06	2753.07	3820.36
rs11967152			A	C	-2.0017	0.2088	9.067e-22	1098.81	3820.36
rs11972428			T	G	-2.1947	0.4747	3.77e-06	221.091	3820.36
rs12120696			T	C	-3.3024	0.5863	1.778e-08	3946.08	3820.36
rs12130006			A	G	-6.5047	1.0016	8.335e-11	2425.97	3820.36
rs12130962			A	C	-6.4177	1.1769	4.953e-08	5225.64	3820.36
rs12190460			A	G	2.7379	0.4446	7.382e-10	5843.85	3820.36
rs12192447			T	C	5.2695	0.9854	8.904e-08	4488.65	3820.36
rs12195579			T	C	3.6181	0.7057	2.94e-07	3224.3	3820.36
rs12285167			A	C	0.2991	0.0553	6.296e-08	256.556	3820.36
rs12359655			T	C	-2.5435	0.5424	2.74e-06	2522.62	3820.36
rs12363994			T	C	2.5285	0.4591	3.633e-08	3625.68	3820.36
rs12403588			T	G	3.763	0.6661	1.609e-08	3645.77	3820.36
rs12425981			T	C	3.145	0.5534	1.322e-08	4757.32	3820.36
rs1245908			C	G	-3.7134	0.6397	6.439e-09	6066.77	3820.36
rs12493600			T	G	2.1318	0.4625	4.032e-06	2310.03	3820.36
rs12507684			T	C	3.9727	0.7995	6.731e-07	3278.41	3820.36
rs12601622			A	G	2.9496	0.5569	1.18e-07	3065.81	3820.36
rs12631738			T	C	6.6168	0.6233	2.524e-26	1011.81	3820.36
rs12665167			A	C	-1.9183	0.3296	5.917e-09	51.0656	3820.36
rs12740120			A	T	3.1356	0.6079	2.493e-07	3372.28	3820.36
rs12755498			T	G	3.7647	0.6585	1.085e-08	4207.33	3820.36
rs12923143			T	C	-4.3017	0.5833	1.647e-13	12594.3	3820.36
rs12954221			T	C	3.3011	0.6228	1.157e-07	3279.62	3820.36
rs12981831			A	T	-4.6242	0.9881	2.872e-06	26727	3820.36
rs12985089			T	C	-2.0068	0.4237	2.178e-06	2586.21	3820.36
rs13082565			T	C	2.4974	0.3929	2.072e-10	6252.42	3820.36
rs13114065			T	C	1.0603	0.1924	3.58e-08	238.33	3820.36
rs13135456			A	C	5.2002	1.0663	1.078e-06	3718.87	3820.36
rs13178241			A	G	-4.9291	0.2958	2.513e-62	1082.93	3820.36
rs13204023			A	G	2.6969	0.4961	5.451e-08	3394.44	3820.36
rs13258804			A	G	2.3139	0.4735	1.025e-06	2421.43	3820.36
rs13314643			T	C	-1.9089	0.1792	1.651e-26	794.079	3820.36
rs13381393			T	C	-3.0606	0.3738	2.652e-16	147.854	3820.36
rs13409972			A	C	0.6898	0.1488	3.576e-06	163.191	3820.36
rs136186			A	G	4.0112	0.7425	6.574e-08	4212.43	3820.36
rs1476948			A	G	-3.2555	0.6611	8.476e-07	501.906	3820.36
rs1554416			A	T	-5.1838	0.846	8.929e-10	701.017	3820.36
rs1561247			T	C	1.4269	0.3069	3.329e-06	2593.5	3820.36
rs16869015			A	C	0.9596	0.2032	2.32e-06	215.339	3820.36
rs16887252			T	C	2.7762	0.5367	2.313e-07	2290.82	3820.36
rs16900301			A	G	-2.5134	0.4072	6.748e-10	615.768	3820.36
rs16928952			C	G	-1.8006	0.2209	3.548e-16	130.336	3820.36
rs16940996			A	G	-2.409	0.3165	2.71e-14	596.254	3820.36
rs16954326			A	G	1.628	0.2322	2.348e-12	129.633	3820.36
rs16959795			A	G	-5.4822	0.1771	1e-200	4341.59	3820.36
rs16960978			T	C	-3.8796	0.6833	1.366e-08	2664.49	3820.36
rs16966205			A	C	17.7592	1.226	1.507e-47	2910.34	3820.36
rs16974991			A	G	2.0761	0.2708	1.772e-14	857.665	3820.36
rs16985879			T	C	1.3556	0.167	4.68e-16	269.186	3820.36
rs17008619			C	G	-5.8926	0.2322	4.17e-142	574.723	3820.36
rs17009617			A	G	-0.4481	0.0978	4.651e-06	185.235	3820.36
rs17028275			A	G	2.6145	0.4888	8.851e-08	523.31	3820.36
rs17047979			A	G	2.2232	0.451	8.224e-07	164.852	3820.36
rs17049496			A	T	2.0254	0.4218	1.569e-06	2547.56	3820.36
rs17057170			T	C	-4.0983	0.8908	4.21e-06	2928.11	3820.36
rs17057367			A	G	3.3075	0.4223	4.808e-15	456.13	3820.36
rs17077488			A	G	2.0917	0.2346	4.753e-19	352.054	3820.36
rs17078633			T	C	4.8612	0.9057	8.001e-08	4494.91	3820.36
rs17087605			T	C	0.9044	0.1833	8.02e-07	169.237	3820.36
rs17088517			T	C	5.6725	0.7963	1.05e-12	8138.62	3820.36
rs17143212			T	C	3.5171	0.6289	2.237e-08	4427.55	3820.36
rs17175699			T	C	3.0052	0.582	2.418e-07	651.179	3820.36
rs17179645			A	T	1.0864	0.1772	8.656e-10	189.754	3820.36
rs17257172			T	C	-1.7597	0.3447	3.305e-07	1034.8	3820.36
rs17292778			T	C	-2.4185	0.4772	4.011e-07	2438	3820.36
rs17475743			A	C	2.1288	0.4657	4.848e-06	78.8453	3820.36
rs17608346			C	G	1.1035	0.234	2.397e-06	1262.83	3820.36
rs17758255			T	C	-2.1662	0.3481	4.865e-10	5874.04	3820.36
rs17811780			T	G	1.3034	0.169	1.25e-14	586.636	3820.36
rs17821896			C	G	-4.5626	0.6928	4.524e-11	6578.26	3820.36
rs1784752			T	C	-4.7865	0.7655	4.028e-10	6908.86	3820.36
rs1800472			A	G	3.582	0.5748	4.616e-10	6220.65	3820.36
rs1884895			T	C	3.8458	0.7265	1.2e-07	4371.61	3820.36
rs1887892			A	G	-2.8772	0.2429	2.292e-32	57.5044	3820.36
rs2126740			T	C	-4.7723	0.2021	2.73e-123	2212.15	3820.36
rs2230775			A	C	6.4062	0.2706	6.49e-124	941.512	3820.36
rs2232720			T	G	2.1543	0.3693	5.415e-09	4761.24	3820.36
rs2280148			T	G	-3.1183	0.5902	1.266e-07	2585.8	3820.36
rs2294281			C	G	2.2143	0.183	1.045e-33	958.394	3820.36
rs2295089			A	G	-4.7183	0.8698	5.817e-08	3867.58	3820.36
rs2306211			A	G	1.0884	0.1703	1.646e-10	474.36	3820.36
rs2426918			A	G	-2.1884	0.4169	1.524e-07	3056.83	3820.36
rs2516069			T	C	3.3835	0.5506	7.976e-10	4153.88	3820.36
rs2518519			A	G	2.5693	0.4515	1.267e-08	4213.33	3820.36
rs2794982			A	C	2.558	0.538	1.985e-06	2433.2	3820.36
rs2839716			T	C	1.485	0.2426	9.249e-10	329.09	3820.36
rs2880432			C	G	2.7606	0.5112	6.66e-08	4072.92	3820.36
rs2885271			T	C	2.5869	0.5219	7.163e-07	2848.46	3820.36
rs2948086			T	G	3.4942	0.6348	3.695e-08	327.572	3820.36
rs297321			T	G	-2.3463	0.4616	3.712e-07	2901.1	3820.36
rs2982601			C	G	-3.8774	0.8243	2.556e-06	2118.85	3820.36
rs355778			T	C	-5.9697	1.0853	3.789e-08	5513.53	3820.36
rs3769663			A	G	-11.1152	0.4371	1.28e-142	690.645	3820.36
rs3798457			T	G	1.9409	0.35	2.934e-08	58.8573	3820.36
rs3822658			T	C	-3.5669	0.5077	2.138e-12	1365.95	3820.36
rs382584			A	C	-2.4703	0.5225	2.267e-06	617.252	3820.36
rs3847835			A	T	-2.2338	0.4249	1.466e-07	357.288	3820.36
rs4072288			A	G	4.1429	0.5446	2.81e-14	15328.8	3820.36
rs4245549			A	C	1.2731	0.1813	2.179e-12	521.442	3820.36
rs4263848			T	C	2.5753	0.5482	2.632e-06	319.618	3820.36
rs4317130			A	G	4.0543	0.7939	3.281e-07	2795.77	3820.36
rs4317482			T	C	4.4794	0.7886	1.343e-08	4032.26	3820.36
rs4488492			C	G	2.0372	0.3137	8.417e-11	6410.3	3820.36
rs4574367			T	C	1.5383	0.2994	2.766e-07	1550.93	3820.36
rs4647910			A	G	2.6454	0.5078	1.898e-07	3174.58	3820.36
rs4683248			T	C	5.2969	0.8737	1.341e-09	6774.45	3820.36
rs472031			A	G	-0.4794	0.0704	9.566e-12	370.645	3820.36
rs4724375			T	C	2.03	0.3646	2.585e-08	3290.6	3820.36
rs4835862			A	G	-17.4186	3.5565	9.694e-07	3755.75	3820.36
rs487023			T	C	2.0772	0.2553	4.084e-16	90.1825	3820.36
rs4877476			A	C	-1.95	0.3427	1.273e-08	488.826	3820.36
rs4912642			C	G	-1.1	0.1901	7.231e-09	263.538	3820.36
rs4945868			A	T	-6.2189	0.9497	5.826e-11	6328.07	3820.36
rs4963466			C	G	-0.296	0.0478	6.019e-10	317.28	3820.36
rs5745104			T	C	10.1408	1.0199	2.701e-23	19840.7	3820.36
rs6064615			A	G	3.0988	0.5881	1.372e-07	2050.62	3820.36
rs6065197			A	C	3.1775	0.606	1.574e-07	2775.2	3820.36
rs6083308			T	G	-1.3791	0.2042	1.44e-11	724.666	3820.36
rs6122806			A	C	1.1861	0.184	1.144e-10	369.158	3820.36
rs6445147			T	C	-3.7308	0.53	1.94e-12	1291.93	3820.36
rs6488442			T	G	9.6103	2.0613	3.128e-06	3940.24	3820.36
rs656116			C	G	2.291	0.3866	3.092e-09	3253.23	3820.36
rs6668309			C	G	3.1048	0.4972	4.261e-10	4840.17	3820.36
rs6750701			A	G	-1.9538	0.2577	3.394e-14	498.101	3820.36
rs6894866			C	G	6.1633	1.3245	3.268e-06	708.699	3820.36
rs7080386			A	C	-0.254	0.0438	6.803e-09	282.235	3820.36
rs7080747			T	C	2.3423	0.2058	5.085e-30	901.934	3820.36
rs7087632			T	C	-3.8452	0.8178	2.579e-06	2232.59	3820.36
rs7093714			A	G	-2.8781	0.4336	3.189e-11	204.597	3820.36
rs7179405			A	G	1.9211	0.3592	8.879e-08	3657.21	3820.36
rs719370			T	C	1.6228	0.1791	1.274e-19	474.693	3820.36
rs7212116			C	G	2.4621	0.5216	2.355e-06	2272.46	3820.36
rs7214940			T	C	3.2319	0.5542	5.498e-09	4964.89	3820.36
rs7248124			T	C	-4.3673	0.6993	4.239e-10	4302.92	3820.36
rs727887			A	G	-4.9032	0.3246	1.442e-51	212.454	3820.36
rs7320147			A	T	-2.552	0.373	7.841e-12	953.703	3820.36
rs7517847			T	G	0.1933	0.0421	4.415e-06	160.218	3820.36
rs7553994			C	G	4.8055	0.9835	1.028e-06	2574.2	3820.36
rs7564523			T	C	-2.5458	0.2401	2.849e-26	78.9567	3820.36
rs760306			T	C	0.2814	0.0497	1.463e-08	259.153	3820.36
rs7634303			A	G	1.4372	0.1999	6.584e-13	75.3542	3820.36
rs7681753			C	G	1.1918	0.2146	2.798e-08	270.078	3820.36
rs7681918			T	C	3.0489	0.5104	2.326e-09	4721.96	3820.36
rs7786525			A	C	1.4899	0.2222	2.016e-11	2588.4	3820.36
rs7789451			A	G	-1.1888	0.1781	2.495e-11	301.74	3820.36
rs7843800			T	C	3.7169	0.5775	1.227e-10	1375.2	3820.36
rs7847397			A	G	-1.9996	0.3371	3.005e-09	2595.03	3820.36
rs7942644			T	C	-14.5101	1.8349	2.616e-15	793.367	3820.36
rs7970058			A	G	1.0445	0.173	1.559e-09	182.807	3820.36
rs8001141			A	G	10.5926	1.055	1.008e-23	3547.66	3820.36
rs8029880			T	C	-3.8855	0.7419	1.632e-07	642.386	3820.36
rs8031736			A	C	-4.711	0.6959	1.294e-11	8637.42	3820.36
rs8114025			T	C	5.3238	0.8505	3.866e-10	5610.8	3820.36
rs8176902			T	C	-3.7383	0.478	5.237e-15	14082.3	3820.36
rs825338			A	G	2.1401	0.2134	1.12e-23	63.6492	3820.36
rs855574			T	C	-4.7369	0.7387	1.434e-10	3082.6	3820.36
rs871900			A	G	1.2985	0.1887	5.954e-12	350.125	3820.36
rs9341222			T	C	-5.1228	0.531	5.039e-22	225456	3820.36
rs9476517			T	G	-1.2647	0.1856	9.385e-12	13.817	3820.36
rs9491123			A	T	-7.0137	1.1415	8.037e-10	1979.22	3820.36
rs9610576			A	G	2.6188	0.3961	3.797e-11	6046.71	3820.36
rs9720274			A	T	4.6841	0.8592	4.994e-08	4437.45	3820.36
rs9926665			T	C	2.7473	0.3351	2.456e-16	408.022	3820.36
rs995200			T	C	2.715	0.5208	1.857e-07	2545.89	3820.36
