# Supplementary material for: Association of dietary nutrient intake with type 2 diabetes: A Mendelian randomization study
Source: Medicine (Baltimore). 2024 May 10;103(19):e38090. doi: 10.1097/MD.0000000000038090 (PMC11081547; doi:10.1097/MD.0000000000038090)
Supplement: Supplementary file 3 [file medi-103-e38090-s003.xlsx]

## Sheet: Sheet1
Supplementary Table 3 : Associated between the nutrients and risk of T2D using two-sample MR.
DIAMANTE Database
Exposure	No.of SNP	Method	OR(95% CI)	or	or_lci95	or_uci95	P
Phenylalanine	16	IVW		1.09926	1.03673	1.16557	0.00153927
		MR Egger		1.06494	0.931074	1.21804	0.374176
		Weighted median		1.13858	1.04945	1.23529	0.00180541
		Weighted mode		1.15084	1.02847	1.28775	0.027067
Dihomo-Gamma-linolenic acid	290	IVW		1.00186	1.0006	1.00311	0.00369831
		MR Egger		1.00251	1.00037	1.00466	0.0222424
		Weighted median		1.0023	1.00009	1.00451	0.0417039
		Weighted mode		1.00234	1.00072	1.00396	0.0048625
Docosapentaenoic acid	1	Wald		0.930584	0.72709	1.19103	0.567709
Eicosapentaenoic acid	9	Inverse variance weighted		1.03713	0.994572	1.08151	0.0881206
		MR Egger		1.10752	0.981077	1.25027	0.142695
		Weighted median		1.02662	0.97893	1.07663	0.279047
		Weighted mode		1.01671	0.953487	1.08413	0.626542
Gamma-linolenic acid	1	Wald		1.02376	0.93688	1.1187	0.60377
Linoleic acid	185	Inverse variance weighted (multiplicative random effects)		1.00044	0.999979	1.00091	0.0611937
		MR Egger		1.00051	0.999815	1.0012	0.15197
		Weighted median		1.00024	0.999454	1.00103	0.545074
		Weighted mode		1.00045	0.999855	1.00105	0.13977
Copper	6	Inverse variance weighted		1.0162	0.974415	1.05978	0.453148
		MR Egger		1.00603	0.923163	1.09633	0.897626
		Weighted median		1.01599	0.975249	1.05844	0.447376
		Weighted mode		1.01776	0.965644	1.07268	0.540623
Selenium	6	Inverse variance weighted		1.03309	0.997818	1.06961	0.0662466
		MR Egger		1.1439	1.02827	1.27255	0.0687538
		Weighted median		1.03379	0.989319	1.08026	0.138526
		Weighted mode		1.0655	1.01389	1.11974	0.0541946
Carotene	16	Inverse variance weighted		1.14821	1.01214	1.30256	0.0317482
		MR Egger		1.03274	0.797741	1.33698	0.810321
		Weighted median		1.22656	1.03328	1.45601	0.0195888
		Weighted mode		1.2779	0.948169	1.72231	0.128135
25-Hydroxyvitamin D	338	Inverse variance weighted (multiplicative random effects)		0.942192	0.898235	0.9883	0.0145738
		MR Egger		0.924194	0.856849	0.996831	0.0421715
		Weighted median		0.93419	0.859559	1.0153	0.109034
		Weighted mode		0.910822	0.843173	0.983898	0.0184279
Vitamin B12	9	Inverse variance weighted		0.823492	0.672654	1.00815	0.0599278
		MR Egger		0.602845	0.389601	0.932805	0.0572819
		Weighted median		0.794966	0.619589	1.01998	0.0711684
		Weighted mode		0.768783	0.510315	1.15816	0.243974
FinnGen Database
Exposure	No.of SNP	Method	OR(95% CI)	or	or_lci95	or_uci95	P
Phenylalanine	16	IVW		1.19503	1.11888	1.27637	1.14e-07
		MR Egger		1.30715	1.12697	1.51614	0.00326723
		Weighted median		1.18797	1.0838	1.30215	0.000234388
		Weighted mode		1.18049	1.04697	1.33105	0.0161489
Docosahexaenoic Acid	8	IVW		0.993989	0.961032	1.02808	0.726015
		MR Egger		0.978316	0.933182	1.02563	0.398055
		Weighted median		0.991674	0.961302	1.02301	0.598319
		Weighted mode		0.990506	0.963038	1.01876	0.527423
Docosapentaenoic acid	1	Wald		0.971656	0.754085	1.252	0.824064
Gamma-linolenic acid	1	Wald		1.00071	0.907365	1.10365	0.988715
Copper	6	IVW		1.0067	0.993342	1.03297	0.196827
		MR Egger		1.01028	1.00635	1.0605	0.0716898
		Weighted median		1.00809	0.992358	1.04183	0.179638
		Weighted mode		0.999142	0.998303	1.04797	0.127937
Selenium	6	IVW		1.03737	0.994298	1.0823	0.0899472
		MR Egger		1.05778	0.915942	1.22158	0.487086
		Weighted median		1.03108	0.983109	1.0814	0.207954
		Weighted mode		1.03373	0.9773	1.09341	0.299078
Zinc	7	IVW		1.01105	0.970289	1.05351	0.6008
		MR Egger		1.06613	0.903773	1.25766	0.481694
		Weighted median		1.04007	0.996126	1.08595	0.0744609
		Weighted mode		1.04669	0.992101	1.10429	0.145989
Carotene	16	IVW		0.986137	0.868944	1.11914	0.828777
		MR Egger		0.849614	0.647354	1.11507	0.259653
		Weighted median		0.957346	0.797859	1.14871	0.639186
		Weighted mode		0.942832	0.702165	1.26599	0.700939
