# Supplementary material for: Association of dietary nutrient intake with type 2 diabetes: A Mendelian randomization study
Source: Medicine (Baltimore). 2024 May 10;103(19):e38090. doi: 10.1097/MD.0000000000038090 (PMC11081547; doi:10.1097/MD.0000000000038090)
Supplement: Supplementary file 4 [file medi-103-e38090-s004.xlsx]

## Sheet: Sheet1
Supplementary Table 4 : Cochran’s Q test, MR-Egger intercept and MR-PRESSO analyses of nutrients and T2D.
DIAMANTE
Exposure	Heterogeneity		Pleiotropy			MR-PRESSO
	Cochran’s Q statistic	P-value	MR-Egger intercept	SE	P-value	Global Test	P-value
Phenylalanine	12.3508	0.652306	0.00314853	0.0061213	0.615026	13.8865	0.678
dihomo gamma linolenic acid	239.662	0.984381	-0.00108495	0.00146963	0.460966	240.885	0.985
Eicosapentaenoic Acid	12.2187	0.141709	-0.0222156	0.0196789	0.296135	15.2812	0.178333
Linoleic Acid	158.466	0.913549	-0.000412784	0.00164118	0.801697	161.248	0.901333
Arachidonic Acid	203.887	0.0978766	-0.00363575	0.00136271	0.00833426	209.731	0.1
Copper	11.3821	0.0443096	0.00277732	0.0101807	0.79851	15.7756	0.0903333
Selenium	5.14051	0.398974	-0.0198597	0.0100354	0.118942	10.1032	0.348
Beta-Carotene	15.7975	0.395635	0.0050957	0.00551805	0.37141	17.8733	0.424333
Vitamin D	236.224	0.768261	0.000538648	0.000835919	0.519917	238.088	0.771667
FinnGen
Exposure	Heterogeneity		Pleiotropy			MR-PRESSO
	Cochran’s Q statistic	P-value	MR-Egger intercept	SE	P-value	Global Test	P-value
Phenylalanine	17.846	0.270847	-0.00906684	0.00689423	0.209599	20.5968	0.342
Docosahexaenoic Acid	12.2277	0.0933144	0.00749802	0.00790131	0.379281	20.5968	0.342
Copper	5.34086	0.375711	-0.0100011	0.00470431	0.100667	18.8103	0.395333
Selenium	6.39316	0.269819	-0.00376532	0.0134199	0.792949	8.16905	0.378667
Zinc	9.5862	0.143195	-0.0114096	0.0174952	0.543088	13.0331	0.194
Beta-Carotene	13.9449	0.529711	0.00704442	0.00580456	0.244977	16.1761	0.514667
